# Supplementary material for: Single-component multilayered self-assembling protein nanoparticles presenting glycan-trimmed uncleaved prefusion optimized envelope trimers as HIV-1 vaccine candidates
Source: Nat Commun. 2023 Apr 8;14:1985. doi: 10.1038/s41467-023-37742-z (PMC10082823; doi:10.1038/s41467-023-37742-z)
Supplement: Supplementary file 4 — Source Data [file 41467_2023_37742_MOESM4_ESM.xlsx]

## Sheet: Fig. 1C
BG505 UFO-FR			BG505 UFO-E2p			BG505 UFO-E2p-LD1			BG505 UFO-E2p-LD2			BG505 UFO-E2p-LD3			BG505 UFO-E2p-LD4			BG505 UFO-E2p-LD5			BG505 UFO-E2p-LD6			BG505 UFO-E2p-LD7			BG505 UFO-E2p-LD4-PADRE			BG505 UFO-10GS-I3-01			BG505 UFO-10GS-I3-01-LD4			BG505 UFO-10GS-I3-01-LD5			BG505 UFO-10GS-I3-01-LD7			BG505 UFO-10GS-I3-01-LD8			BG505 UFO-10GS-I3-01-LD9				BG505 UFO-10GS-I3-01-LD7-PADRE
volume	UV280		Volume	UV280		Volume	UV280		Volume	UV280		Volume	UV280		Volume	UV280		Volume	UV280		Volume	UV280		Volume	UV280		Volume	UV280		Volume	UV280		Volume	UV280		Volume	UV280		Volume	UV280		Volume	UV280		Volume	UV280			Volume
0	0		-0.0071	1.6606		-0.007395	1.72289		-0.007316	1.97759		-0.007177	2.19065		-0.007175	1.80569		-0.007325	1.79009		-0.0074	3.23752		-0.0071	0.930935		0	0		-0.00712	1.34909		0	0.002		0	-0.003		0	0		0	0.001		0	-0.003			0
0.04	0		-0.00604	1.66204		-0.006338	1.72152		-0.006484	1.9798		-0.006257	2.18333		-0.006122	1.80204		-0.006266	1.78866		-0.006455	3.23474		-0.006083	0.926723		0.0383482	0.003		-0.00611	1.34716		0.0408045	0.007		0.0404239	-0.003		0.0411642	0		0.0384502	-0.003		0.0382793	-0.009			0.0403947
0.08	0		-0.00498	1.66198		-0.00528	1.7239		-0.005652	1.97974		-0.005337	2.18389		-0.005069	1.80065		-0.005208	1.78627		-0.005509	3.23193		-0.005067	0.928159		0.0766963	0.007		-0.00511	1.34794		0.081609	0.001		0.0808479	-0.007		0.0823284	-0.002		0.0769003	-0.008		0.0765586	-0.01			0.0807894
0.12	-0.01		-0.00392	1.66014		-0.004223	1.72307		-0.004819	1.97907		-0.004417	2.18271		-0.004016	1.80008		-0.004149	1.78498		-0.004564	3.23223		-0.00405	0.92648		0.115044	0.003		-0.0041	1.34616		0.122414	-0.001		0.121272	-0.007		0.123493	0.003		0.115351	-0.001		0.114838	-0.01			0.121184
0.16	-0.01		-0.00286	1.65857		-0.003166	1.72413		-0.003987	1.97828		-0.003497	2.18358		-0.002964	1.79802		-0.003091	1.78531		-0.003619	3.23112		-0.003034	0.92678		0.153393	0.002		-0.0031	1.3453		0.163218	0.002		0.161696	0		0.164657	0.001		0.153801	0		0.153117	-0.009			0.161579
0.2	0		-0.0018	1.65772		-0.002109	1.7237		-0.003155	1.97812		-0.002577	2.18261		-0.001911	1.79707		-0.002032	1.78584		-0.002674	3.22957		-0.002017	0.926268		0.191741	0.003		-0.00209	1.34423		0.204023	0		0.20212	-0.005		0.205821	-0.001		0.192251	-0.007		0.191397	-0.01			0.201973
0.24	0		-0.00074	1.65816		-0.001052	1.72323		-0.002323	1.97799		-0.001657	2.18167		-0.000858	1.79736		-0.000974	1.78601		-0.001728	3.22925		-0.001	0.926536		0.230089	0		-0.00109	1.34337		0.244827	-0.001		0.242544	-0.004		0.246985	0		0.230701	-0.005		0.229676	-0.004			0.242368
0.29	0		0.00032	1.65865		5e-06	1.72242		-0.00149	1.97827		-0.000737	2.18057		0.000195	1.79767		8.5e-05	1.78483		-0.000783	3.22794		1.6e-05	0.927379		0.268437	0.001		-8e-05	1.34324		0.285632	0.004		0.282968	0.001		0.288149	0		0.269151	0.001		0.267955	-0.001			0.282763
0.33	0		0.001379	1.65955		0.001062	1.72114		-0.000658	1.97862		0.000183	2.17936		0.001248	1.79675		0.001143	1.78435		0.000162	3.22691		0.001033	0.926429		0.306785	0.003		0.000926	1.34292		0.326436	0.007		0.323392	0.002		0.329313	0.001		0.307601	0.002		0.306234	-0.003			0.323157
0.37	-0.01		0.002439	1.6591		0.002119	1.72218		0.000174	1.97857		0.001103	2.17939		0.002301	1.79722		0.002202	1.78392		0.001108	3.22662		0.002049	0.925112		0.345133	-0.005		0.001931	1.34378		0.367241	0.007		0.363815	0.004		0.370478	0.004		0.346052	-0.001		0.344514	-0.006			0.363552
0.41	-0.01		0.003499	1.65847		0.003177	1.722		0.001006	1.97816		0.002023	2.17899		0.003354	1.79735		0.00326	1.7841		0.002053	3.22745		0.003066	0.9257		0.383482	0.001		0.002937	1.34359		0.408045	0.006		0.404239	0.002		0.411642	0.01		0.384502	0.004		0.382793	-0.006			0.403947
0.45	-0.01		0.004558	1.65922		0.004234	1.72175		0.001839	1.97862		0.002943	2.17762		0.004407	1.79697		0.004319	1.78376		0.002998	3.22781		0.004082	0.925457		0.42183	0.008		0.003942	1.34316		0.44885	0.006		0.444663	0.001		0.452806	0.008		0.422952	0.003		0.421072	-0.003			0.444341
0.49	-0.01		0.005618	1.65993		0.005291	1.72039		0.002671	1.97877		0.003863	2.17697		0.00546	1.79665		0.005377	1.78298		0.003943	3.22735		0.005099	0.924814		0.460178	0.005		0.004948	1.34236		0.489654	0.013		0.485087	0		0.49397	-0.002		0.461402	-0.001		0.459352	-0.004			0.484736
0.53	0		0.006678	1.65954		0.006348	1.71861		0.003503	1.97909		0.004782	2.17678		0.006513	1.79622		0.006436	1.78169		0.004889	3.22665		0.006115	0.92394		0.498526	0		0.005953	1.34263		0.530459	0.014		0.525511	0.004		0.535134	-0.003		0.499852	0.004		0.497631	-0.01			0.525131
0.57	0.01		0.007738	1.65823		0.007405	1.71874		0.004336	1.97893		0.005702	2.17556		0.007566	1.7955		0.007494	1.77986		0.005834	3.22675		0.007132	0.923672		0.536874	-0.004		0.006959	1.34283		0.571263	0.007		0.565935	0.004		0.576298	0.004		0.538302	0.006		0.53591	-0.013			0.565525
0.61	0		0.008797	1.65686		0.008462	1.71863		0.005168	1.97856		0.006622	2.17584		0.008619	1.79394		0.008553	1.77961		0.006779	3.22673		0.008149	0.923131		0.575222	0		0.007964	1.34284		0.612068	0.004		0.606359	0.003		0.617463	0.007		0.576753	0.001		0.57419	-0.009			0.60592
0.65	-0.01		0.009857	1.65736		0.009519	1.71857		0.006	1.97955		0.007542	2.17481		0.009672	1.79319		0.009611	1.77944		0.007725	3.22723		0.009165	0.924251		0.613571	0.006		0.00897	1.34267		0.652872	0.007		0.646783	0.004		0.658627	0.01		0.615203	0		0.612469	-0.003			0.646315
0.69	-0.01		0.010917	1.65784		0.010576	1.71795		0.006832	1.97951		0.008462	2.1747		0.010725	1.79357		0.01067	1.77926		0.00867	3.22658		0.010182	0.923519		0.651919	0.005		0.009975	1.34316		0.693677	0.011		0.687207	0.003		0.699791	0.01		0.653653	0.003		0.650748	0			0.686709
0.73	0		0.011976	1.65746		0.011634	1.71853		0.007665	1.97944		0.009382	2.17379		0.011777	1.79543		0.011728	1.77931		0.009615	3.22542		0.011198	0.923458		0.690267	0.003		0.010981	1.34198		0.734481	0.009		0.727631	0		0.740955	0.012		0.692103	0.01		0.689028	-0.007			0.727104
0.77	0		0.013036	1.65658		0.012691	1.7177		0.008497	1.9797		0.010302	2.17352		0.01283	1.79522		0.012787	1.77813		0.01056	3.22507		0.012215	0.923661		0.728615	0		0.011987	1.34062		0.775286	0.004		0.768055	-0.004		0.782119	0.013		0.730553	0.012		0.727307	-0.008			0.767499
0.81	0		0.014096	1.65593		0.013748	1.71771		0.009329	1.9789		0.011222	2.17355		0.013883	1.79545		0.013845	1.77682		0.011506	3.22512		0.013231	0.924254		0.766963	-0.001		0.012992	1.33935		0.81609	0.005		0.808479	-0.003		0.823284	0.008		0.769003	0.004		0.765586	-0.011			0.807894
0.86	0		0.015155	1.65588		0.014805	1.71847		0.010161	1.97884		0.012142	2.17352		0.014936	1.7969		0.014904	1.7759		0.012451	3.22524		0.014248	0.924283		0.805311	0.005		0.013998	1.33861		0.856895	0.01		0.848903	0.002		0.864448	0.011		0.807454	0.002		0.803865	-0.011			0.848288
0.9	-0.01		0.016215	1.656		0.015862	1.71952		0.010994	1.97916		0.013062	2.17288		0.015989	1.79552		0.015962	1.77616		0.013396	3.22485		0.015264	0.924555		0.84366	0.01		0.015003	1.33887		0.897699	0.008		0.889327	0.011		0.905612	0.015		0.845904	0.002		0.842145	-0.01			0.888683
0.94	-0.01		0.017275	1.6552		0.016919	1.71809		0.011826	1.97928		0.013982	2.17166		0.017042	1.79475		0.017021	1.77648		0.014342	3.22348		0.016281	0.923749		0.882008	0.01		0.016009	1.33985		0.938504	0.003		0.929751	0.003		0.946776	0.013		0.884354	-0.001		0.880424	-0.011			0.929078
0.98	-0.01		0.018334	1.65457		0.017976	1.71794		0.012658	1.97924		0.014902	2.17182		0.018095	1.79417		0.018079	1.77471		0.015287	3.22313		0.017298	0.923486		0.920356	0.013		0.017014	1.34074		0.979308	0.011		0.970175	0		0.98794	0.012		0.922804	0		0.918703	-0.006			0.969472
1.02	0		0.019394	1.65402		0.019033	1.71838		0.01349	1.97915		0.015822	2.17313		0.019148	1.7938		0.019138	1.77376		0.016232	3.2234		0.018314	0.923633		0.958704	0.012		0.01802	1.34182		1.02011	0.012		1.0106	0.005		1.0291	0.008		0.961254	0.001		0.956983	-0.008			1.00987
1.06	0		0.020454	1.65298		0.02009	1.71719		0.014323	1.97918		0.016742	2.17237		0.020201	1.79391		0.020196	1.77292		0.017178	3.22348		0.019331	0.923935		0.997052	0.008		0.019025	1.34201		1.06092	0.004		1.05102	0.007		1.07027	0.003		0.999704	-0.004		0.995262	-0.011			1.05026
1.1	-0.01		0.021514	1.65158		0.021148	1.71796		0.015155	1.97826		0.017662	2.17123		0.021254	1.79375		0.021255	1.77265		0.018123	3.22307		0.020347	0.924782		1.0354	0.009		0.020031	1.34127		1.10172	0.013		1.09145	0.006		1.11143	0.004		1.03815	-0.005		1.03354	-0.012			1.09066
1.14	-0.01		0.022573	1.64994		0.022205	1.71799		0.015987	1.97817		0.018582	2.17135		0.022307	1.79385		0.022313	1.77272		0.019068	3.2218		0.021364	0.924592		1.07375	0.011		0.021036	1.34062		1.14253	0.012		1.13187	0.008		1.1526	0.006		1.0766	-0.005		1.07182	-0.012			1.13105
1.18	-0.01		0.023633	1.65051		0.023262	1.71588		0.01682	1.9785		0.019502	2.17127		0.02336	1.79317		0.023372	1.77256		0.020013	3.22285		0.02238	0.925394		1.1121	0.008		0.022042	1.34062		1.18333	0.007		1.17229	0.012		1.19376	0.01		1.11505	-0.003		1.1101	-0.006			1.17145
1.22	0		0.024693	1.65122		0.024319	1.71633		0.017652	1.97809		0.020422	2.17099		0.024413	1.79298		0.02443	1.77144		0.020959	3.2238		0.023397	0.925577		1.15044	0.004		0.023047	1.33941		1.22414	0.007		1.21272	0.005		1.23493	0.006		1.15351	-0.005		1.14838	0			1.21184
1.26	-0.01		0.025752	1.65095		0.025376	1.71606		0.018484	1.9768		0.021342	2.17135		0.025465	1.79371		0.025489	1.76976		0.021904	3.22646		0.024413	0.926047		1.18879	0.004		0.024053	1.33794		1.26494	0.006		1.25314	0.007		1.27609	0.006		1.19196	-0.008		1.18666	-0.007			1.25223
1.3	-0.01		0.026812	1.65069		0.026433	1.71573		0.019316	1.97651		0.022262	2.17174		0.026518	1.79301		0.026547	1.76786		0.022849	3.23007		0.02543	0.926702		1.22714	0.006		0.025058	1.33625		1.30574	0.005		1.29357	0.002		1.31725	0.006		1.23041	-0.007		1.22494	-0.007			1.29263
1.34	-0.01		0.027872	1.65079		0.02749	1.71603		0.020149	1.97687		0.023182	2.17129		0.027571	1.79249		0.027606	1.76695		0.023795	3.23348		0.026447	0.926088		1.26549	0.005		0.026064	1.33419		1.34655	0.001		1.33399	0.005		1.35842	0.005		1.26886	-0.002		1.26322	-0.004			1.33302
1.39	0		0.028931	1.65037		0.028547	1.71553		0.020981	1.97722		0.024102	2.17131		0.028624	1.79182		0.028664	1.76517		0.02474	3.23617		0.027463	0.92519		1.30384	0.002		0.027069	1.33158		1.38735	0.001		1.37441	0.014		1.39958	0.01		1.30731	-0.001		1.3015	-0.007			1.37342
1.43	-0.01		0.029991	1.65013		0.029605	1.71309		0.021813	1.97726		0.025022	2.17		0.029677	1.79145		0.029723	1.76363		0.025685	3.23982		0.02848	0.925636		1.34219	0.008		0.028075	1.32804		1.42816	0.006		1.41484	0.01		1.44075	0.013		1.34576	-0.001		1.33978	-0.006			1.41381
1.47	-0.01		0.031051	1.64875		0.030662	1.71242		0.022645	1.97727		0.025942	2.16955		0.03073	1.79001		0.030781	1.76221		0.02663	3.24392		0.029496	0.925862		1.38053	0.016		0.02908	1.32521		1.46896	0.006		1.45526	0.006		1.48191	0.009		1.38421	-0.003		1.37806	-0.003			1.45421
1.51	0		0.03211	1.64785		0.031719	1.71233		0.023478	1.9781		0.026862	2.1697		0.031783	1.78907		0.03184	1.76142		0.027576	3.24866		0.030513	0.926244		1.41888	0.015		0.030086	1.32109		1.50977	0.012		1.49569	0.01		1.52307	0.01		1.42266	-0.003		1.41633	-0.003			1.4946
1.55	-0.01		0.03317	1.64676		0.032776	1.71167		0.02431	1.97681		0.027782	2.16955		0.032836	1.78803		0.032898	1.76134		0.028521	3.25185		0.031529	0.926736		1.45723	0.009		0.031091	1.31668		1.55057	0.015		1.53611	0.011		1.56424	0.016		1.46111	0		1.45461	-0.001			1.535
1.59	-0.01		0.03423	1.64565		0.033833	1.71071		0.025142	1.97599		0.028702	2.17005		0.033889	1.7869		0.033957	1.76072		0.029466	3.25533		0.032546	0.926527		1.49558	0.01		0.032097	1.31141		1.59138	0.01		1.57653	0.005		1.6054	0.014		1.49956	0.001		1.49289	0			1.57539
1.63	-0.01		0.03529	1.6455		0.03489	1.70985		0.025974	1.97568		0.029622	2.16975		0.034942	1.78666		0.035015	1.76038		0.030412	3.25828		0.033562	0.926796		1.53393	0.015		0.033102	1.30569		1.63218	0.008		1.61696	0.007		1.64657	0.018		1.53801	0.001		1.53117	0			1.61579
1.67	-0.01		0.036349	1.64465		0.035947	1.70817		0.026807	1.97517		0.030542	2.17021		0.035995	1.78554		0.036074	1.75921		0.031357	3.26167		0.034579	0.926266		1.57227	0.009		0.034108	1.30195		1.67299	0.012		1.65738	0.013		1.68773	0.024		1.57646	-0.005		1.56945	0			1.65618
1.71	0		0.037409	1.64395		0.037004	1.70796		0.027639	1.9756		0.031462	2.16993		0.037048	1.78504		0.037132	1.75849		0.032302	3.2636		0.035596	0.925325		1.61062	0.007		0.035113	1.29715		1.71379	0.013		1.69781	0.013		1.7289	0.022		1.61491	-0.004		1.60773	0.003			1.69658
1.75	0		0.038469	1.64251		0.038062	1.70685		0.028471	1.97583		0.032382	2.16925		0.038101	1.78538		0.038191	1.75738		0.033247	3.2676		0.036612	0.925385		1.64897	0.007		0.036119	1.29406		1.75459	0.009		1.73823	0.009		1.77006	0.017		1.65336	-0.005		1.64601	-0.002			1.73697
1.79	-0.01		0.039528	1.64262		0.039119	1.7049		0.029304	1.97638		0.033302	2.16845		0.039154	1.78496		0.039249	1.75595		0.034193	3.27118		0.037629	0.925356		1.68732	0.004		0.037124	1.29141		1.7954	0.006		1.77865	0.013		1.81122	0.014		1.69181	-0.003		1.68429	-0.003			1.77737
1.83	-0.01		0.040588	1.64259		0.040176	1.70401		0.030136	1.97644		0.034222	2.16792		0.040206	1.78351		0.040308	1.75454		0.035138	3.27567		0.038645	0.925194		1.72567	0.004		0.03813	1.28886		1.8362	0.007		1.81908	0.015		1.85239	0.012		1.73026	0.005		1.72257	-0.006			1.81776
1.87	-0.01		0.041648	1.64061		0.041233	1.70417		0.030968	1.97602		0.035142	2.16769		0.041259	1.783		0.041366	1.75396		0.036083	3.27915		0.039662	0.925541		1.76402	0.006		0.039135	1.28791		1.87701	0.007		1.8595	0.012		1.89355	0.014		1.76871	0		1.76085	-0.009			1.85816
1.91	0		0.042707	1.6382		0.04229	1.70418		0.0318	1.97569		0.036062	2.16634		0.042312	1.78216		0.042425	1.75307		0.037029	3.28209		0.040678	0.924491		1.80236	0.015		0.040141	1.28645		1.91781	0.007		1.89993	0.011		1.93472	0.017		1.80716	-0.001		1.79913	-0.008			1.89855
1.96	0		0.043767	1.63701		0.043347	1.70201		0.032633	1.97507		0.036982	2.16614		0.043365	1.78156		0.043483	1.75151		0.037974	3.2853		0.041695	0.924023		1.84071	0.013		0.041146	1.2838		1.95862	0.012		1.94035	0.012		1.97588	0.014		1.84561	0.007		1.83741	-0.017			1.93894
2	0		0.044827	1.63579		0.044404	1.70108		0.033465	1.97407		0.037902	2.16416		0.044418	1.77902		0.044542	1.75068		0.038919	3.28698		0.042711	0.923555		1.87906	0.009		0.042152	1.28197		1.99942	0.005		1.98077	0.012		2.01704	0.017		1.88406	0.006		1.87569	-0.021			1.97934
2.04	0		0.045886	1.63323		0.045461	1.69967		0.034297	1.97359		0.038822	2.16358		0.045471	1.77799		0.0456	1.7492		0.039865	3.28955		0.043728	0.922856		1.91741	0.013		0.043157	1.28014		2.04023	-0.003		2.0212	0.011		2.05821	0.019		1.92251	0.008		1.91397	-0.011			2.01973
2.08	0		0.046946	1.63259		0.046519	1.69791		0.035129	1.97342		0.039742	2.16314		0.046524	1.77682		0.046659	1.74727		0.04081	3.29249		0.044745	0.920912		1.95576	0.012		0.044163	1.27934		2.08103	0		2.06162	0.011		2.09937	0.018		1.96096	0.009		1.95224	-0.001			2.06013
2.12	0.01		0.048006	1.63129		0.047576	1.69738		0.035962	1.97274		0.040662	2.16245		0.047577	1.77698		0.047717	1.74742		0.041755	3.29345		0.045761	0.920067		1.9941	0.009		0.045168	1.27836		2.12183	0.002		2.10205	0.008		2.14054	0.019		1.99941	0.003		1.99052	0.002			2.10052
2.16	0.01		0.049066	1.62989		0.048633	1.69628		0.036794	1.97186		0.041582	2.16236		0.04863	1.77512		0.048776	1.74776		0.0427	3.29392		0.046778	0.918237		2.03245	0.007		0.046174	1.27878		2.16264	0.007		2.14247	0.006		2.1817	0.018		2.03786	0.008		2.0288	0			2.14092
2.2	0		0.050125	1.62852		0.04969	1.69395		0.037626	1.971		0.042502	2.16125		0.049683	1.77415		0.049834	1.74666		0.043646	3.29308		0.047794	0.917878		2.0708	0.009		0.047179	1.2795		2.20344	0.009		2.18289	0.006		2.22287	0.015		2.07631	0.012		2.06708	-0.002			2.18131
2.24	-0.01		0.051185	1.62565		0.050747	1.6923		0.038458	1.97016		0.043422	2.1596		0.050736	1.77416		0.050893	1.7451		0.044591	3.29343		0.048811	0.917319		2.10915	0.014		0.048185	1.28001		2.24425	0.006		2.22332	0.009		2.26403	0.013		2.11476	0.01		2.10536	-0.004			2.22171
2.28	-0.01		0.052245	1.62404		0.051804	1.69012		0.039291	1.96946		0.044342	2.15992		0.051789	1.77423		0.051951	1.74391		0.045536	3.29315		0.049827	0.916462		2.1475	0.01		0.04919	1.28117		2.28505	0.007		2.26374	0.012		2.30519	0.018		2.15321	0.004		2.14364	-0.008			2.2621
2.32	0		0.053304	1.62198		0.052861	1.68821		0.040123	1.96806		0.045262	2.15964		0.052842	1.77243		0.05301	1.74286		0.046482	3.29383		0.050844	0.914726		2.18585	0.005		0.050196	1.28185		2.32586	0.008		2.30416	0.012		2.34636	0.021		2.19166	0.001		2.18192	-0.006			2.3025
2.36	0		0.054364	1.62036		0.053918	1.68701		0.040955	1.9667		0.046182	2.15904		0.053894	1.77032		0.054068	1.74141		0.047427	3.29336		0.05186	0.91402		2.22419	0.012		0.051201	1.2826		2.36666	0.012		2.34459	0.011		2.38752	0.014		2.23011	0.004		2.2202	-0.003			2.34289
2.4	0		0.055424	1.61881		0.054975	1.68672		0.041788	1.96627		0.047102	2.15825		0.054947	1.76751		0.055127	1.73996		0.048372	3.2937		0.052877	0.913196		2.26254	0.017		0.052207	1.28366		2.40747	0.013		2.38501	0.009		2.42869	0.004		2.26856	0.004		2.25848	-0.005			2.38329
2.44	0		0.056483	1.61724		0.056033	1.68472		0.04262	1.96662		0.048021	2.15782		0.056	1.76632		0.056185	1.73855		0.049317	3.29407		0.053894	0.910897		2.30089	0.008		0.053212	1.28491		2.44827	0.014		2.42544	0.009		2.46985	-0.001		2.30701	0.004		2.29676	-0.001			2.42368
2.49	-0.01		0.057543	1.61659		0.05709	1.68303		0.043452	1.96518		0.048941	2.15716		0.057053	1.76485		0.057244	1.73716		0.050263	3.29569		0.05491	0.909428		2.33924	0.009		0.054218	1.28706		2.48908	0.009		2.46586	0.01		2.51101	0.004		2.34546	0.003		2.33504	0			2.46408
2.53	-0.01		0.058603	1.61416		0.058147	1.6819		0.044284	1.9637		0.049861	2.15664		0.058106	1.76401		0.058302	1.73547		0.051208	3.29705		0.055927	0.908952		2.37759	0.013		0.055223	1.28919		2.52988	0.002		2.50628	0.005		2.55218	0.017		2.38391	0.004		2.37332	-0.002			2.50447
2.57	0		0.059663	1.61319		0.059204	1.6803		0.045117	1.96258		0.050781	2.15593		0.059159	1.76248		0.059361	1.73535		0.052153	3.29836		0.056943	0.90801		2.41593	0.013		0.056229	1.29064		2.57068	-0.001		2.54671	0.003		2.59334	0.016		2.42236	0.002		2.4116	0.001			2.54486
2.61	0		0.060722	1.6119		0.060261	1.67882		0.045949	1.96149		0.051701	2.15511		0.060212	1.76078		0.060419	1.73474		0.053099	3.29908		0.05796	0.907593		2.45428	0.009		0.057234	1.29067		2.61149	0.002		2.58713	0.008		2.63451	0.011		2.46081	0.002		2.44988	0			2.58526
2.65	0		0.061782	1.61037		0.061318	1.67778		0.046781	1.95972		0.052621	2.1538		0.061265	1.75924		0.061478	1.73356		0.054044	3.29946		0.058976	0.906939		2.49263	0.013		0.05824	1.29159		2.65229	0.008		2.62756	0.011		2.67567	0.013		2.49926	-0.001		2.48815	-0.011			2.62565
2.69	0.01		0.062842	1.60957		0.062375	1.67657		0.047613	1.95758		0.053541	2.15231		0.062318	1.75795		0.062536	1.73209		0.054989	3.30074		0.059993	0.906431		2.53098	0.022		0.059245	1.28956		2.6931	0.013		2.66798	0.011		2.71684	0.012		2.53771	-0.007		2.52643	-0.011			2.66605
2.73	0.01		0.063901	1.60963		0.063432	1.67521		0.048446	1.95528		0.054461	2.15085		0.063371	1.75634		0.063595	1.73069		0.055934	3.30233		0.061009	0.903951		2.56933	0.022		0.060251	1.29072		2.7339	0.015		2.7084	0.012		2.758	0.01		2.57616	-0.005		2.56471	-0.006			2.70644
2.77	0		0.064961	1.60794		0.06449	1.67503		0.049278	1.95387		0.055381	2.14931		0.064424	1.75599		0.064653	1.72973		0.05688	3.30358		0.062026	0.900845		2.60767	0.017		0.061256	1.29235		2.77471	0.009		2.74883	0.017		2.79916	0.008		2.61461	0.001		2.60299	-0.006			2.74684
2.81	0		0.066021	1.60475		0.065547	1.67363		0.05011	1.95308		0.056301	2.14773		0.065477	1.75556		0.065712	1.72983		0.057825	3.30413		0.063043	0.900002		2.64602	0.013		0.062262	1.29444		2.81551	0.011		2.78925	0.019		2.84033	0.004		2.65306	0.002		2.64127	-0.004			2.78723
2.85	0		0.06708	1.60318		0.066604	1.67131		0.050943	1.95281		0.057221	2.14639		0.06653	1.75339		0.06677	1.72927		0.05877	3.3038		0.064059	0.898816		2.68437	0.013		0.063267	1.29686		2.85632	0.014		2.82968	0.017		2.88149	0.003		2.69151	0		2.67955	-0.007			2.82763
2.89	0		0.06814	1.60189		0.067661	1.67063		0.051775	1.95171		0.058141	2.14525		0.067583	1.75265		0.067829	1.72801		0.059716	3.3048		0.065076	0.898324		2.72272	0.02		0.064273	1.29936		2.89712	0.007		2.8701	0.014		2.92266	0.008		2.72996	0		2.71783	-0.008			2.86802
2.93	0		0.0692	1.60164		0.068718	1.66928		0.052607	1.94972		0.059061	2.14402		0.068635	1.75172		0.068887	1.72654		0.060661	3.30623		0.066092	0.895594		2.76107	0.027		0.065278	1.30325		2.93793	0.004		2.91052	0.013		2.96382	0.013		2.76841	0.002		2.75611	-0.014			2.90842
2.97	0		0.070259	1.60133		0.069775	1.66783		0.053439	1.94836		0.059981	2.1444		0.069688	1.75103		0.069946	1.72682		0.061606	3.30555		0.067109	0.893815		2.79942	0.02		0.066284	1.30585		2.97873	0.004		2.95095	0.019		3.00498	0.011		2.80686	0.001		2.79439	-0.008			2.94881
3.01	0		0.071319	1.59917		0.070832	1.66732		0.054272	1.94749		0.060901	2.14456		0.070741	1.74993		0.071004	1.72568		0.062551	3.30497		0.068125	0.891675		2.83776	0.012		0.067289	1.30842		3.01953	0.016		2.99137	0.015		3.04615	0.005		2.84531	0.003		2.83267	-0.003			2.98921
3.06	0		0.072379	1.59826		0.071889	1.66779		0.055104	1.94538		0.061821	2.14367		0.071794	1.74973		0.072063	1.72454		0.063497	3.30377		0.069142	0.88951		2.87611	0.011		0.068295	1.31117		3.06034	0.015		3.0318	0.01		3.08731	0.001		2.88376	0.01		2.87095	-0.012			3.0296
3.1	0.01		0.073439	1.59733		0.072947	1.66702		0.055936	1.94353		0.062741	2.1411		0.072847	1.75011		0.073121	1.7229		0.064442	3.30016		0.070158	0.888085		2.91446	0.004		0.0693	1.31554		3.10114	0.012		3.07222	0.012		3.12848	0.005		2.92221	0.008		2.90923	-0.01			3.07
3.14	0.01		0.074498	1.59748		0.074004	1.66619		0.056768	1.94254		0.063661	2.13976		0.0739	1.74925		0.07418	1.72218		0.065387	3.2966		0.071175	0.886135		2.95281	0.003		0.070306	1.31994		3.14195	0.01		3.11264	0.017		3.16964	0.01		2.96066	0.003		2.94751	-0.008			3.11039
3.18	0.01		0.075558	1.59718		0.075061	1.6658		0.057601	1.94086		0.064581	2.13895		0.074953	1.74918		0.075238	1.72002		0.066333	3.2932		0.072192	0.883746		2.99116	0.01		0.071311	1.32505		3.18275	0.006		3.15307	0.018		3.21081	0.006		2.99911	0.002		2.98579	-0.004			3.15078
3.22	0.01		0.076618	1.59688		0.076118	1.66518		0.058433	1.93977		0.065501	2.13789		0.076006	1.74813		0.076297	1.71912		0.067278	3.29027		0.073208	0.88149		3.0295	0.006		0.072317	1.33133		3.22356	0.003		3.19349	0.019		3.25197	0.015		3.03756	0.004		3.02407	-0.009			3.19118
3.26	0.01		0.077677	1.59647		0.077175	1.66532		0.059265	1.93779		0.066421	2.13685		0.077059	1.74775		0.077355	1.71801		0.068223	3.28767		0.074225	0.879747		3.06785	0.007		0.073322	1.33748		3.26436	0.001		3.23392	0.019		3.29313	0.018		3.07601	-0.001		3.06234	-0.009			3.23157
3.3	0		0.078737	1.59702		0.078232	1.66512		0.060097	1.93693		0.067341	2.13579		0.078112	1.74772		0.078414	1.71867		0.069169	3.2831		0.075241	0.878087		3.1062	0.011		0.074328	1.34492		3.30517	-0.004		3.27434	0.016		3.3343	0.012		3.11446	-0.001		3.10062	-0.001			3.27197
3.34	0		0.079797	1.59784		0.079289	1.66598		0.06093	1.93588		0.068261	2.13416		0.079165	1.74771		0.079472	1.71888		0.070114	3.28059		0.076258	0.876352		3.14455	0.008		0.075333	1.35122		3.34597	-0.007		3.31476	0.012		3.37546	0.011		3.15291	-0.005		3.1389	0.001			3.31236
3.38	0		0.080856	1.59753		0.080346	1.66616		0.061762	1.93331		0.069181	2.13322		0.080218	1.74645		0.080531	1.71898		0.071059	3.27791		0.077274	0.87492		3.1829	0.009		0.076339	1.35691		3.38678	-0.002		3.35519	0.01		3.41663	0.01		3.19136	-0.004		3.17718	-0.002			3.35276
3.42	0		0.081916	1.59673		0.081404	1.66557		0.062594	1.93113		0.070101	2.13173		0.081271	1.74742		0.081589	1.7182		0.072004	3.27546		0.078291	0.872855		3.22125	0.008		0.077344	1.36161		3.42758	-0.001		3.39561	0.007		3.45779	0.012		3.22981	0.005		3.21546	-0.002			3.39315
3.46	0.01		0.082976	1.59662		0.082461	1.6644		0.063427	1.93034		0.071021	2.12997		0.082323	1.74723		0.082648	1.71852		0.07295	3.27244		0.079307	0.871792		3.25959	0.005		0.07835	1.36569		3.46838	0		3.43604	0.006		3.49896	0.014		3.26826	0.011		3.25374	-0.003			3.43355
3.5	0		0.084035	1.5971		0.083518	1.66374		0.064259	1.92813		0.071941	2.12933		0.083376	1.74683		0.083706	1.71816		0.073895	3.27021		0.080324	0.870607		3.29794	0.014		0.079355	1.37062		3.50919	0.002		3.47646	0.017		3.54012	0.01		3.30671	0.004		3.29202	-0.005			3.47394
3.54	0		0.085095	1.59773		0.084575	1.6643		0.065091	1.92732		0.072861	2.12777		0.084429	1.74589		0.084765	1.71813		0.07484	3.26781		0.081341	0.869508		3.33629	0.021		0.080361	1.37467		3.54999	0.004		3.51688	0.024		3.58128	0.008		3.34516	0		3.3303	-0.009			3.51434
3.59	0		0.086155	1.59713		0.085632	1.66356		0.065923	1.92762		0.073781	2.12625		0.085482	1.74487		0.085823	1.71707		0.075786	3.26419		0.082357	0.868713		3.37464	0.013		0.081366	1.37823		3.5908	0.006		3.55731	0.016		3.62245	0.009		3.38362	0.001		3.36858	-0.01			3.55473
3.63	0		0.087215	1.59779		0.086689	1.66427		0.066756	1.9257		0.074701	2.12548		0.086535	1.74552		0.086882	1.71633		0.076731	3.26109		0.083374	0.868057		3.41299	0.007		0.082372	1.38187		3.6316	0.008		3.59773	0.014		3.66361	0.008		3.42207	0		3.40686	-0.009			3.59513
3.67	0		0.088274	1.59739		0.087746	1.66479		0.067588	1.92451		0.075621	2.1244		0.087588	1.74431		0.08794	1.71687		0.077676	3.25738		0.08439	0.866756		3.45133	0.009		0.083377	1.38525		3.67241	0.006		3.63815	0.016		3.70478	0.005		3.46052	0.002		3.44514	-0.003			3.63552
3.71	0		0.089334	1.59716		0.088803	1.66458		0.06842	1.92398		0.076541	2.12315		0.088641	1.74429		0.088999	1.71623		0.078621	3.2542		0.085407	0.866949		3.48968	0.014		0.084383	1.38837		3.71321	0.007		3.67858	0.012		3.74594	0.009		3.49897	0.003		3.48342	0.004			3.67592
3.75	0		0.090394	1.59696		0.089861	1.66484		0.069252	1.92305		0.077461	2.12295		0.089694	1.74375		0.090057	1.71599		0.079567	3.25162		0.086423	0.867805		3.52803	0.017		0.085388	1.39116		3.75402	0.004		3.719	0.006		3.7871	0.011		3.53742	0.007		3.5217	0.004			3.71631
3.79	0		0.091453	1.5976		0.090918	1.66551		0.070085	1.92135		0.078381	2.12214		0.090747	1.74299		0.091116	1.71574		0.080512	3.24984		0.08744	0.868301		3.56638	0.016		0.086394	1.393		3.79482	0.005		3.75943	0.01		3.82827	0.005		3.57587	0.009		3.55998	0.004			3.7567
3.83	0.01		0.092513	1.59865		0.091975	1.66684		0.070917	1.91969		0.079301	2.12228		0.0918	1.74335		0.092174	1.71594		0.081457	3.24722		0.088456	0.869911		3.60473	0.015		0.087399	1.39393		3.83562	0.009		3.79985	0.015		3.86943	0.004		3.61432	0.013		3.59825	0.003			3.7971
3.87	0		0.093573	1.59878		0.093032	1.66793		0.071749	1.9185		0.080221	2.12203		0.092853	1.74239		0.093233	1.71708		0.082403	3.24465		0.089473	0.869151		3.64308	0.015		0.088405	1.39475		3.87643	0.007		3.84027	0.011		3.9106	0.013		3.65277	0.01		3.63653	-0.001			3.83749
3.91	0		0.094632	1.59911		0.094089	1.66955		0.072581	1.9185		0.081141	2.12128		0.093906	1.74069		0.094291	1.71746		0.083348	3.24249		0.09049	0.868694		3.68142	0.012		0.089411	1.39518		3.91723	0.005		3.8807	0.014		3.95176	0.011		3.69122	0.005		3.67481	-0.001			3.87789
3.95	0.01		0.095692	1.59995		0.095146	1.67058		0.073414	1.91683		0.082061	2.12096		0.094959	1.74051		0.09535	1.71851		0.084293	3.24066		0.091506	0.868257		3.71977	0.014		0.090416	1.39581		3.95804	0.003		3.92112	0.01		3.99293	0.008		3.72967	0.007		3.71309	-0.001			3.91828
3.99	0.01		0.096752	1.60016		0.096203	1.67081		0.074246	1.91615		0.082981	2.11991		0.096012	1.74116		0.096408	1.7194		0.085238	3.2403		0.092523	0.867651		3.75812	0.014		0.091422	1.39639		3.99884	0.007		3.96155	0.002		4.03409	0.015		3.76812	0.006		3.75137	-0.005			3.95868
4.03	0		0.097812	1.59896		0.09726	1.67047		0.075078	1.91541		0.083901	2.11928		0.097064	1.74148		0.097467	1.72038		0.086184	3.23887		0.093539	0.867613		3.79647	0.01		0.092427	1.39753		4.03965	0.006		4.00197	-0.001		4.07525	0.012		3.80657	0.008		3.78965	-0.002			3.99907
4.07	0		0.098871	1.59784		0.098317	1.6701		0.075911	1.91415		0.084821	2.1191		0.098117	1.74187		0.098525	1.72132		0.087129	3.23854		0.094556	0.868492		3.83482	0.012		0.093433	1.3979		4.08045	0.01		4.04239	0.001		4.11642	0.009		3.84502	0.005		3.82793	0.001			4.03947
4.11	0		0.099931	1.5975		0.099375	1.67176		0.076743	1.91301		0.085741	2.1175		0.09917	1.74277		0.099584	1.72197		0.088074	3.23748		0.095572	0.869264		3.87316	0.014		0.094438	1.39849		4.12126	0.005		4.08282	0.005		4.15758	0.011		3.88347	0.001		3.86621	-0.002			4.07986
4.16	0		0.100991	1.59782		0.100432	1.67327		0.077575	1.91268		0.086661	2.11664		0.100223	1.74284		0.100642	1.72102		0.08902	3.23686		0.096589	0.869943		3.91151	0.011		0.095444	1.39853		4.16206	0.006		4.12324	0.005		4.19875	0.015		3.92192	0.003		3.90449	0			4.12026
4.2	0		0.10205	1.59822		0.101489	1.67268		0.078407	1.91223		0.087581	2.11546		0.101276	1.74435		0.101701	1.72168		0.089965	3.23548		0.097605	0.869854		3.94986	0.009		0.096449	1.39838		4.20287	0.013		4.16367	0.004		4.23991	0.016		3.96037	-0.001		3.94277	0.004			4.16065
4.24	0		0.10311	1.59873		0.102546	1.67238		0.07924	1.91134		0.088501	2.11463		0.102329	1.74515		0.102759	1.72143		0.09091	3.23377		0.098622	0.86894		3.98821	0.007		0.097455	1.39809		4.24367	0.008		4.20409	0.006		4.28107	0.014		3.99882	0		3.98105	0.004			4.20105
4.28	0.01		0.10417	1.59871		0.103603	1.67208		0.080072	1.91052		0.089421	2.11503		0.103382	1.74575		0.103818	1.7209		0.091856	3.23134		0.099639	0.867855		4.02656	0.012		0.09846	1.39888		4.28447	0.01		4.24451	0.009		4.32224	0.014		4.03727	0.005		4.01933	0			4.24144
4.32	0		0.105229	1.59847		0.10466	1.6719		0.080904	1.90983		0.090341	2.11413		0.104435	1.74586		0.104876	1.72047		0.092801	3.22923		0.100655	0.867136		4.06491	0.015		0.099466	1.3982		4.32528	0.021		4.28494	0.007		4.3634	0.014		4.07572	0.009		4.05761	0.003			4.28184
4.36	0		0.106289	1.59803		0.105717	1.67163		0.081736	1.91039		0.091261	2.11332		0.105488	1.74624		0.105935	1.7211		0.093746	3.22736		0.101672	0.865752		4.10325	0.016		0.100471	1.39862		4.36608	0.023		4.32536	0.011		4.40457	0.019		4.11417	0.01		4.09589	0			4.32223
4.4	0.01		0.107349	1.5991		0.106774	1.67226		0.082569	1.91021		0.09218	2.11277		0.106541	1.74582		0.106993	1.71981		0.094691	3.22541		0.102688	0.866267		4.1416	0.017		0.101477	1.39965		4.40689	0.016		4.36579	0.011		4.44573	0.016		4.15262	0.012		4.13417	-0.001			4.36263
4.44	0		0.108408	1.59949		0.107832	1.67275		0.083401	1.91001		0.0931	2.11247		0.107594	1.74643		0.108052	1.71854		0.095637	3.22336		0.103705	0.866275		4.17995	0.021		0.102482	1.39853		4.44769	0.014		4.40621	0.008		4.4869	0.008		4.19107	0.016		4.17244	-0.002			4.40302
4.48	0		0.109468	1.59926		0.108889	1.67242		0.084233	1.90843		0.09402	2.11279		0.108647	1.74553		0.10911	1.71715		0.096582	3.22128		0.104721	0.865427		4.2183	0.021		0.103488	1.39838		4.4885	0.014		4.44663	0.007		4.52806	0.002		4.22952	0.016		4.21072	-0.005			4.44341
4.52	0		0.110528	1.59872		0.109946	1.67297		0.085065	1.90846		0.09494	2.11299		0.1097	1.74459		0.110169	1.71754		0.097527	3.21932		0.105738	0.863592		4.25665	0.018		0.104493	1.3978		4.5293	0.015		4.48706	0.012		4.56922	0.013		4.26797	0.01		4.249	-0.006			4.48381
4.56	0		0.111588	1.59713		0.111003	1.67342		0.085898	1.9083		0.09586	2.11283		0.110753	1.74334		0.111227	1.71817		0.098473	3.21708		0.106754	0.863092		4.29499	0.019		0.105499	1.39631		4.57011	0.012		4.52748	0.012		4.61039	0.013		4.30642	0.016		4.28728	-0.003			4.5242
4.6	0.01		0.112647	1.59699		0.11206	1.67576		0.08673	1.90802		0.09678	2.1131		0.111805	1.74216		0.112286	1.71806		0.099418	3.21596		0.107771	0.863516		4.33334	0.023		0.106504	1.39499		4.61091	0.004		4.56791	0.009		4.65155	0.013		4.34487	0.016		4.32556	0			4.5646
4.64	0		0.113707	1.59627		0.113117	1.67671		0.087562	1.90764		0.0977	2.11406		0.112858	1.74321		0.113344	1.71877		0.100363	3.2155		0.108788	0.863833		4.37169	0.022		0.10751	1.39557		4.65172	0.006		4.60833	0.01		4.69272	0.015		4.38332	0.008		4.36384	0.001			4.60499
4.69	0		0.114767	1.59617		0.114174	1.67514		0.088395	1.90781		0.09862	2.11411		0.113911	1.74343		0.114403	1.72026		0.101308	3.21377		0.109804	0.864582		4.41004	0.019		0.108515	1.39505		4.69252	0.009		4.64875	0.004		4.73388	0.012		4.42177	0.011		4.40212	0			4.64539
4.73	0.01		0.115826	1.59539		0.115231	1.67532		0.089227	1.90739		0.09954	2.11352		0.114964	1.744		0.115461	1.7211		0.102254	3.21143		0.110821	0.866322		4.44839	0.017		0.109521	1.39561		4.73332	0.008		4.68918	0.002		4.77504	0.012		4.46022	0.01		4.4404	-0.003			4.68578
4.77	0.01		0.116886	1.59404		0.116289	1.67497		0.090059	1.90834		0.10046	2.11364		0.116017	1.74383		0.11652	1.72085		0.103199	3.20851		0.111837	0.866837		4.48673	0.015		0.110526	1.39538		4.77413	0.001		4.7296	0.008		4.81621	0.015		4.49867	0.002		4.47868	0.001			4.72618
4.81	0.01		0.117946	1.59353		0.117346	1.67503		0.090891	1.90864		0.10138	2.11364		0.11707	1.74332		0.117578	1.72082		0.104144	3.20596		0.112854	0.868251		4.52508	0.016		0.111532	1.39536		4.81493	0.003		4.77003	0.007		4.85737	0.019		4.53712	0.006		4.51696	0.006			4.76657
4.85	0		0.119005	1.59402		0.118403	1.67597		0.091724	1.90847		0.1023	2.11266		0.118123	1.74351		0.118637	1.72053		0.10509	3.20367		0.11387	0.868777		4.56343	0.019		0.112537	1.39499		4.85574	0.009		4.81045	0.007		4.89854	0.023		4.57557	0.011		4.55524	0.004			4.80697
4.89	0.01		0.120065	1.59274		0.11946	1.67593		0.092556	1.90906		0.10322	2.11248		0.119176	1.74436		0.119695	1.72166		0.106035	3.20293		0.114887	0.869233		4.60178	0.018		0.113543	1.39516		4.89654	0.013		4.85087	0.006		4.9397	0.021		4.61402	0.006		4.59352	0.004			4.84736
4.93	0		0.121125	1.59105		0.120517	1.6755		0.093388	1.90917		0.10414	2.11462		0.120229	1.74375		0.120754	1.72149		0.10698	3.20098		0.115903	0.870409		4.64013	0.015		0.114548	1.39429		4.93735	0.009		4.8913	0.008		4.98087	0.017		4.65247	0.007		4.6318	0.003			4.88776
4.97	0		0.122184	1.59041		0.121574	1.67542		0.09422	1.90888		0.10506	2.11509		0.121282	1.74407		0.121812	1.72206		0.107925	3.19926		0.11692	0.871265		4.67848	0.016		0.115554	1.39345		4.97815	0.007		4.93172	0.004		5.02203	0.018		4.69092	0.011		4.67008	0.002			4.92815
5.01	0.01		0.123244	1.58986		0.122631	1.67667		0.095053	1.90883		0.10598	2.11537		0.122335	1.74402		0.122871	1.72237		0.108871	3.19706		0.117937	0.871512		4.71682	0.016		0.116559	1.39271		5.01896	0.012		4.97215	0.001		5.06319	0.012		4.72937	0.01		4.70835	0.003			4.96855
5.05	0		0.124304	1.58979		0.123688	1.6774		0.095885	1.90799		0.1069	2.11546		0.123388	1.7434		0.123929	1.72259		0.109816	3.19515		0.118953	0.871521		4.75517	0.015		0.117565	1.39223		5.05976	0.015		5.01257	0.006		5.10436	0.013		4.76782	0.007		4.74663	0.004			5.00894
5.09	0		0.125364	1.58858		0.124746	1.67802		0.096717	1.90905		0.10782	2.1143		0.124441	1.74303		0.124988	1.7219		0.110761	3.19403		0.11997	0.87244		4.79352	0.021		0.11857	1.39207		5.10056	0.011		5.05299	0.003		5.14552	0.012		4.80627	0.006		4.78491	0.005			5.04933
5.13	0.01		0.126423	1.58807		0.125803	1.67876		0.09755	1.90935		0.10874	2.1136		0.125493	1.74294		0.126046	1.72195		0.111707	3.19248		0.120986	0.872468		4.83187	0.026		0.119576	1.39227		5.14137	0.012		5.09342	0		5.18669	0.012		4.84472	0.006		4.82319	0.005			5.08973
5.17	0		0.127483	1.5877		0.12686	1.67932		0.098382	1.9091		0.10966	2.11376		0.126546	1.74297		0.127105	1.72256		0.112652	3.19102		0.122003	0.872587		4.87022	0.019		0.120581	1.39176		5.18217	0.016		5.13384	0.006		5.22785	0.022		4.88317	0.008		4.86147	0.004			5.13012
5.22	-0.01		0.128543	1.58665		0.127917	1.68038		0.099214	1.90982		0.11058	2.11446		0.127599	1.74308		0.128163	1.72384		0.113597	3.18915		0.123019	0.871773		4.90856	0.014		0.121587	1.3899		5.22298	0.012		5.17426	0.012		5.26901	0.023		4.92162	0.012		4.89975	0.001			5.17052
5.26	-0.01		0.129602	1.58739		0.128974	1.68036		0.100046	1.91017		0.1115	2.11448		0.128652	1.74261		0.129222	1.72334		0.114542	3.18782		0.124036	0.871806		4.94691	0.015		0.122592	1.38855		5.26378	0.011		5.21469	0.01		5.31018	0.016		4.96007	0.014		4.93803	0.002			5.21091
5.3	0		0.130662	1.58802		0.130031	1.68129		0.100879	1.91007		0.11242	2.1144		0.129705	1.74323		0.13028	1.72234		0.115488	3.18646		0.125052	0.872043		4.98526	0.017		0.123598	1.38767		5.30459	0.02		5.25511	0.005		5.35134	0.01		4.99852	0.015		4.97631	0.003			5.25131
5.34	0		0.131722	1.58859		0.131088	1.68257		0.101711	1.91062		0.11334	2.1136		0.130758	1.74497		0.131339	1.72196		0.116433	3.18532		0.126069	0.871753		5.02361	0.025		0.124603	1.38731		5.34539	0.018		5.29554	0.002		5.39251	0.007		5.03697	0.017		5.01459	0.003			5.2917
5.38	0		0.132781	1.58948		0.132145	1.68281		0.102543	1.91077		0.11426	2.11364		0.131811	1.74406		0.132397	1.72193		0.117378	3.18476		0.127086	0.870686		5.06196	0.029		0.125609	1.38702		5.3862	0.016		5.33596	-0.001		5.43367	0.013		5.07542	0.013		5.05287	0.001			5.3321
5.42	0		0.133841	1.58996		0.133202	1.68237		0.103375	1.91175		0.11518	2.11505		0.132864	1.74533		0.133456	1.72293		0.118324	3.1824		0.128102	0.870063		5.10031	0.024		0.126614	1.38694		5.427	0.022		5.37638	0.011		5.47484	0.016		5.11387	0.01		5.09115	0.004			5.37249
5.46	0		0.134901	1.59132		0.13426	1.68227		0.104208	1.91178		0.1161	2.11465		0.133917	1.74656		0.134514	1.72294		0.119269	3.18091		0.129119	0.870101		5.13865	0.023		0.12762	1.38584		5.46781	0.019		5.41681	0.019		5.516	0.011		5.15232	0.013		5.12943	0.009			5.41289
5.5	0		0.135961	1.59179		0.135317	1.68179		0.10504	1.91129		0.11702	2.1153		0.13497	1.74932		0.135573	1.72283		0.120214	3.18041		0.130135	0.870211		5.177	0.021		0.128625	1.38562		5.50861	0.013		5.45723	0.01		5.55716	0.012		5.19077	0.017		5.16771	0.012			5.45328
5.54	0		0.13702	1.59177		0.136374	1.68166		0.105872	1.91266		0.11794	2.11538		0.136023	1.75144		0.136631	1.72405		0.12116	3.17844		0.131152	0.870249		5.21535	0.024		0.129631	1.38514		5.54941	0.01		5.49766	0.007		5.59833	0.014		5.22922	0.018		5.20599	0.014			5.49368
5.58	0		0.13808	1.5928		0.137431	1.68236		0.106704	1.91257		0.11886	2.115		0.137076	1.75313		0.13769	1.72371		0.122105	3.17693		0.132168	0.871592		5.2537	0.025		0.130636	1.3847		5.59022	0.019		5.53808	0.008		5.63949	0.012		5.26767	0.014		5.24426	0.008			5.53407
5.62	-0.01		0.13914	1.59393		0.138488	1.68395		0.107537	1.9126		0.11978	2.11539		0.138129	1.75454		0.138748	1.72425		0.12305	3.17596		0.133185	0.872539		5.29205	0.016		0.131642	1.38451		5.63102	0.023		5.5785	0.005		5.68066	0.015		5.30612	0.011		5.28254	0.002			5.57447
5.66	-0.01		0.140199	1.59597		0.139545	1.68502		0.108369	1.91387		0.1207	2.11563		0.139182	1.75614		0.139807	1.7255		0.123995	3.17469		0.134201	0.87354		5.33039	0.015		0.132647	1.38425		5.67183	0.018		5.61893	0.002		5.72182	0.016		5.34457	0.016		5.32082	0.003			5.61486
5.7	-0.01		0.141259	1.5974		0.140602	1.68416		0.109201	1.91406		0.12162	2.11566		0.140234	1.75748		0.140865	1.72655		0.124941	3.17393		0.135218	0.873779		5.36874	0.023		0.133653	1.38353		5.71263	0.014		5.65935	0.002		5.76298	0.008		5.38302	0.023		5.3591	0.017			5.65525
5.74	-0.01		0.142319	1.59914		0.141659	1.68493		0.110034	1.9136		0.12254	2.11567		0.141287	1.75982		0.141924	1.72794		0.125886	3.17388		0.136235	0.873446		5.40709	0.024		0.134658	1.38276		5.75344	0.011		5.69978	0.002		5.80415	0.007		5.42147	0.021		5.39738	0.015			5.69565
5.79	-0.01		0.143378	1.59967		0.142717	1.68573		0.110866	1.91343		0.12346	2.11628		0.14234	1.76254		0.142982	1.72854		0.126831	3.17292		0.137251	0.873056		5.44544	0.024		0.135664	1.38273		5.79424	0.013		5.7402	0.005		5.84531	0.007		5.45992	0.014		5.43566	0.014			5.73604
5.83	0		0.144438	1.60045		0.143774	1.6873		0.111698	1.91358		0.12438	2.11718		0.143393	1.7644		0.144041	1.72885		0.127777	3.17329		0.138268	0.872918		5.48379	0.024		0.136669	1.38348		5.83505	0.009		5.78062	0.009		5.88648	0.012		5.49837	0.014		5.47394	0.019			5.77644
5.87	0		0.145498	1.60241		0.144831	1.68853		0.11253	1.91357		0.1253	2.11716		0.144446	1.76548		0.145099	1.72845		0.128722	3.17244		0.139284	0.873386		5.52214	0.017		0.137675	1.3842		5.87585	0.014		5.82105	0.007		5.92764	0.014		5.53682	0.016		5.51222	0.012			5.81683
5.91	0		0.146557	1.60446		0.145888	1.68927		0.113363	1.91429		0.12622	2.11744		0.145499	1.76786		0.146157	1.73087		0.129667	3.1723		0.140301	0.874159		5.56048	0.012		0.13868	1.38423		5.91666	0.017		5.86147	0.004		5.96881	0.013		5.57527	0.021		5.5505	0.011			5.85723
5.95	0		0.147617	1.60589		0.146945	1.69003		0.114195	1.91361		0.12714	2.11785		0.146552	1.77024		0.147216	1.73303		0.130612	3.17182		0.141317	0.875135		5.59883	0.015		0.139686	1.38426		5.95746	0.008		5.9019	0.006		6.00997	0.008		5.61373	0.023		5.58878	0.01			5.89762
5.99	0		0.148677	1.60792		0.148002	1.69051		0.115027	1.91413		0.12806	2.11842		0.147605	1.77379		0.148274	1.73507		0.131558	3.17046		0.142334	0.876759		5.63718	0.017		0.140691	1.38529		5.99826	0.017		5.94232	0.01		6.05113	0.001		5.65218	0.018		5.62706	0.005			5.93802
6.03	-0.01		0.149737	1.61014		0.149059	1.69208		0.115859	1.91412		0.12898	2.11867		0.148658	1.77567		0.149333	1.73664		0.132503	3.17009		0.14335	0.878798		5.67553	0.016		0.141697	1.38578		6.03907	0.024		5.98274	0.008		6.0923	0.008		5.69063	0.015		5.66534	0.008			5.97841
6.07	-0.01		0.150796	1.61184		0.150116	1.69513		0.116692	1.91383		0.1299	2.12021		0.149711	1.77914		0.150391	1.7391		0.133448	3.17076		0.144367	0.878833		5.71388	0.019		0.142702	1.38474		6.07987	0.016		6.02317	0.008		6.13346	0.013		5.72908	0.02		5.70362	0.007			6.01881
6.11	0		0.151856	1.61315		0.151174	1.69773		0.117524	1.91488		0.13082	2.12102		0.150764	1.78385		0.15145	1.74085		0.134394	3.17121		0.145384	0.881104		5.75222	0.021		0.143708	1.38518		6.12068	0.015		6.06359	0.009		6.17463	0.01		5.76753	0.021		5.7419	0.004			6.0592
6.15	-0.01		0.152916	1.6145		0.152231	1.69917		0.118356	1.91536		0.13174	2.12209		0.151817	1.78802		0.152508	1.74171		0.135339	3.17123		0.1464	0.883343		5.79057	0.016		0.144713	1.3865		6.16148	0.017		6.10402	0.002		6.21579	0.009		5.80598	0.017		5.78018	-0.001			6.0996
6.19	-0.01		0.153975	1.61697		0.153288	1.69896		0.119188	1.91549		0.13266	2.12269		0.15287	1.79148		0.153567	1.74374		0.136284	3.17276		0.147417	0.886221		5.82892	0.016		0.145719	1.38619		6.20229	0.017		6.14444	0		6.25695	0.013		5.84443	0.024		5.81845	-0.002			6.13999
6.23	-0.01		0.155035	1.6205		0.154345	1.69825		0.120021	1.91703		0.13358	2.12261		0.153922	1.79464		0.154625	1.74475		0.137229	3.17409		0.148433	0.887963		5.86727	0.019		0.146724	1.38731		6.24309	0.018		6.18486	0.006		6.29812	0.014		5.88288	0.029		5.85673	0			6.18039
6.27	-0.01		0.156095	1.62323		0.155402	1.70098		0.120853	1.91777		0.1345	2.12351		0.154975	1.79773		0.155684	1.74592		0.138175	3.17573		0.14945	0.890223		5.90562	0.015		0.14773	1.38777		6.2839	0.012		6.22529	0.007		6.33928	0.007		5.92133	0.022		5.89501	0.002			6.22078
6.32	0		0.157154	1.62557		0.156459	1.70363		0.121685	1.91832		0.135419	2.12354		0.156028	1.80237		0.156742	1.74806		0.13912	3.17702		0.150466	0.891517		5.94397	0.007		0.148735	1.3878		6.3247	0.011		6.26571	0.003		6.38045	0.006		5.95978	0.02		5.93329	0.002			6.26117
6.36	0		0.158214	1.62917		0.157516	1.70599		0.122518	1.91897		0.136339	2.12308		0.157081	1.8068		0.157801	1.7511		0.140065	3.17897		0.151483	0.89326		5.98231	0.007		0.149741	1.38869		6.3655	0.012		6.30614	0.002		6.42161	0.008		5.99823	0.018		5.97157	0.002			6.30157
6.4	-0.01		0.159274	1.63207		0.158573	1.70753		0.12335	1.91829		0.137259	2.12393		0.158134	1.81128		0.158859	1.75443		0.141011	3.18042		0.152499	0.895576		6.02066	0.013		0.150746	1.38912		6.40631	0.014		6.34656	0.005		6.46278	0.009		6.03668	0.017		6.00985	0.006			6.34196
6.44	0		0.160333	1.63396		0.159631	1.70785		0.124182	1.91866		0.138179	2.12398		0.159187	1.81628		0.159918	1.75738		0.141956	3.18199		0.153516	0.896447		6.05901	0.012		0.151752	1.39044		6.44711	0.012		6.38698	0		6.50394	0.013		6.07513	0.019		6.04813	0.006			6.38236
6.48	-0.01		0.161393	1.63603		0.160688	1.70914		0.125014	1.91862		0.139099	2.12431		0.16024	1.82115		0.160976	1.76113		0.142901	3.18517		0.154533	0.898309		6.09736	0.012		0.152757	1.3916		6.48792	0.009		6.42741	-0.005		6.5451	0.015		6.11358	0.019		6.08641	-0.001			6.42275
6.52	-0.01		0.162453	1.63939		0.161745	1.71095		0.125847	1.92016		0.140019	2.12419		0.161293	1.82575		0.162035	1.7647		0.143847	3.18924		0.155549	0.900786		6.13571	0.017		0.153763	1.39218		6.52872	0.008		6.46783	-0.001		6.58627	0.013		6.15203	0.02		6.12469	-0.003			6.46315
6.56	0		0.163513	1.64359		0.162802	1.71278		0.126679	1.9205		0.140939	2.12561		0.162346	1.83087		0.163093	1.76747		0.144792	3.19336		0.156566	0.903134		6.17405	0.01		0.154768	1.39181		6.56953	0.006		6.50826	0.004		6.62743	0.011		6.19048	0.021		6.16297	0.001			6.50354
6.6	-0.01		0.164572	1.64783		0.163859	1.71572		0.127511	1.9217		0.141859	2.12674		0.163399	1.8359		0.164152	1.7705		0.145737	3.19748		0.157582	0.906238		6.2124	0.01		0.155774	1.39156		6.61033	0.005		6.54868	0		6.6686	0.016		6.22893	0.02		6.20125	0.004			6.54394
6.64	-0.01		0.165632	1.65187		0.164916	1.71847		0.128343	1.92268		0.142779	2.12761		0.164452	1.84233		0.16521	1.77387		0.146682	3.20045		0.158599	0.908987		6.25075	0.012		0.156779	1.39411		6.65114	0.01		6.5891	0.004		6.70976	0.022		6.26738	0.017		6.23953	0.005			6.58433
6.68	-0.01		0.166692	1.65665		0.165973	1.72057		0.129176	1.92266		0.143699	2.12808		0.165505	1.84975		0.166269	1.77718		0.147628	3.20356		0.159615	0.912021		6.2891	0.018		0.157785	1.39538		6.69194	0.016		6.62953	0.006		6.75092	0.017		6.30583	0.011		6.27781	0.008			6.62473
6.72	0		0.167751	1.66013		0.16703	1.72282		0.130008	1.92272		0.144619	2.12881		0.166558	1.85593		0.167327	1.78178		0.148573	3.20833		0.160632	0.915491		6.32745	0.019		0.15879	1.39627		6.73275	0.017		6.66995	0.004		6.79209	0.012		6.34428	0.009		6.31609	0.004			6.66512
6.76	0		0.168811	1.66349		0.168088	1.7251		0.13084	1.92471		0.145539	2.12875		0.167611	1.86278		0.168386	1.78586		0.149518	3.21217		0.161648	0.918828		6.36579	0.02		0.159796	1.39705		6.77355	0.017		6.71037	0.003		6.83325	0.01		6.38273	0.012		6.35436	0.007			6.70552
6.8	-0.01		0.169871	1.66755		0.169145	1.72806		0.131672	1.9253		0.146459	2.12899		0.168663	1.87048		0.169444	1.79107		0.150464	3.21672		0.162665	0.922852		6.40414	0.02		0.160801	1.39954		6.81435	0.014		6.7508	0.001		6.87442	0.015		6.42118	0.025		6.39264	0.004			6.74591
6.84	-0.01		0.17093	1.67136		0.170202	1.72992		0.132505	1.92608		0.147379	2.1293		0.169716	1.87701		0.170503	1.79597		0.151409	3.2212		0.163682	0.92675		6.44249	0.02		0.161807	1.40106		6.85516	0.013		6.79122	0		6.91558	0.018		6.45963	0.027		6.43092	0.003			6.78631
6.89	0		0.17199	1.6749		0.171259	1.73213		0.133337	1.92643		0.148299	2.12941		0.170769	1.8839		0.171561	1.80335		0.152354	3.22519		0.164698	0.932051		6.48084	0.019		0.162813	1.40373		6.89596	0.008		6.83165	0.001		6.95675	0.02		6.49808	0.02		6.4692	0.011			6.8267
6.93	0		0.17305	1.67869		0.172316	1.73411		0.134169	1.927		0.149219	2.1315		0.171822	1.89052		0.17262	1.80928		0.153299	3.22977		0.165715	0.936151		6.51919	0.007		0.163818	1.40674		6.93677	0.007		6.87207	0.003		6.99791	0.025		6.53653	0.012		6.50748	0.009			6.86709
6.97	-0.01		0.17411	1.68242		0.173373	1.73675		0.135002	1.92778		0.150139	2.1336		0.172875	1.89632		0.173678	1.81468		0.154245	3.23443		0.166731	0.940042		6.55754	0.008		0.164824	1.40943		6.97757	0.01		6.91249	0.004		7.03907	0.02		6.57498	0.009		6.54576	0.006			6.90749
7.01	-0.01		0.175169	1.68631		0.17443	1.73896		0.135834	1.92948		0.151059	2.13492		0.173928	1.90374		0.174737	1.81982		0.15519	3.23994		0.167748	0.94557		6.59588	0.016		0.165829	1.41098		7.01838	0.006		6.95292	0.001		7.08024	0.011		6.61343	0.008		6.58404	0.009			6.94788
7.05	-0.02		0.176229	1.69006		0.175487	1.74213		0.136666	1.93048		0.151979	2.13629		0.174981	1.90953		0.175795	1.82643		0.156135	3.24587		0.168764	0.951864		6.63423	0.017		0.166835	1.41337		7.05918	0.01		6.99334	0		7.1214	0.012		6.65188	0.004		6.62232	0.012			6.98828
7.09	-0.01		0.177289	1.6947		0.176544	1.74513		0.137498	1.93209		0.152899	2.13808		0.176034	1.91548		0.176854	1.83246		0.157081	3.25251		0.169781	0.957258		6.67258	0.02		0.16784	1.41571		7.09999	0.01		7.03377	0.002		7.16257	0.017		6.69033	0.006		6.6606	0.009			7.02867
7.13	0		0.178348	1.7005		0.177602	1.74808		0.138331	1.93307		0.153819	2.1405		0.177087	1.92088		0.177912	1.83841		0.158026	3.25817		0.170797	0.96171		6.71093	0.027		0.168846	1.4192		7.14079	0.013		7.07419	0		7.20373	0.019		6.72878	0.008		6.69888	0.004			7.06907
7.17	-0.01		0.179408	1.70634		0.178659	1.75075		0.139163	1.93413		0.154739	2.14276		0.17814	1.92674		0.178971	1.84427		0.158971	3.26346		0.171814	0.965187		6.74928	0.024		0.169851	1.42277		7.1816	0.018		7.11461	0.007		7.2449	0.031		6.76723	0.013		6.73716	0.005			7.10946
7.21	0		0.180468	1.71206		0.179716	1.75368		0.139995	1.93461		0.155659	2.14529		0.179193	1.93204		0.180029	1.8518		0.159916	3.27046		0.172831	0.97087		6.78762	0.017		0.170857	1.42711		7.2224	0.027		7.15504	0.014		7.28606	0.048		6.80568	0.009		6.77544	0.013			7.14986
7.25	0		0.181527	1.7181		0.180773	1.75743		0.140827	1.93548		0.156579	2.14647		0.180246	1.93907		0.181088	1.85818		0.160862	3.27784		0.173847	0.975446		6.82597	0.021		0.171862	1.43166		7.2632	0.041		7.19546	0.008		7.32722	0.07		6.84413	0.01		6.81372	0.013			7.19025
7.29	0		0.182587	1.72171		0.18183	1.76063		0.14166	1.93569		0.157499	2.14862		0.181299	1.94545		0.182146	1.86447		0.161807	3.28367		0.174864	0.979642		6.86432	0.028		0.172868	1.43618		7.30401	0.058		7.23589	0.011		7.36839	0.108		6.88258	0.012		6.852	0.008			7.23065
7.33	0.01		0.183647	1.72599		0.182887	1.76309		0.142492	1.93833		0.158419	2.15033		0.182351	1.9517		0.183205	1.86988		0.162752	3.29131		0.17588	0.984955		6.90267	0.027		0.173873	1.44061		7.34481	0.082		7.27631	0.015		7.40955	0.16		6.92103	0.008		6.89028	0.005			7.27104
7.37	0.04		0.184706	1.73059		0.183944	1.76661		0.143324	1.93956		0.159339	2.15259		0.183404	1.95837		0.184263	1.87626		0.163698	3.29903		0.176897	0.991171		6.94102	0.024		0.174879	1.4463		7.38562	0.123		7.31673	0.013		7.45072	0.23		6.95948	0.005		6.92855	0.005			7.31144
7.42	0.07		0.185766	1.73562		0.185001	1.77081		0.144157	1.94103		0.160259	2.15565		0.184457	1.96464		0.185322	1.88383		0.164643	3.30552		0.177913	0.996822		6.97937	0.03		0.175884	1.45149		7.42642	0.189		7.35716	0.015		7.49188	0.303		6.99793	0.005		6.96683	0			7.35183
7.46	0.1		0.186826	1.74131		0.186059	1.77587		0.144989	1.9414		0.161179	2.15781		0.18551	1.97209		0.18638	1.89171		0.165588	3.31203		0.17893	1.00241		7.01771	0.026		0.17689	1.45728		7.46723	0.289		7.39758	0.017		7.53304	0.39		7.03638	0.013		7.00511	0			7.39223
7.5	0.16		0.187886	1.74601		0.187116	1.77958		0.145821	1.94357		0.162099	2.16054		0.186563	1.97875		0.187439	1.89871		0.166533	3.31962		0.179946	1.00752		7.05606	0.026		0.177895	1.46163		7.50803	0.429		7.43801	0.029		7.57421	0.509		7.07483	0.015		7.04339	0.005			7.43262
7.54	0.23		0.188945	1.7518		0.188173	1.78356		0.146653	1.94538		0.163019	2.16309		0.187616	1.98541		0.188497	1.90356		0.167479	3.3263		0.180963	1.01252		7.09441	0.039		0.178901	1.46661		7.54884	0.615		7.47843	0.038		7.61537	0.671		7.11328	0.015		7.08167	0.017			7.47302
7.58	0.34		0.190005	1.75646		0.18923	1.787		0.147486	1.94632		0.163939	2.16576		0.188669	1.99191		0.189556	1.90792		0.168424	3.33398		0.18198	1.01794		7.13276	0.042		0.179906	1.47233		7.58964	0.839		7.51885	0.048		7.65654	0.893		7.15173	0.01		7.11995	0.023			7.51341
7.62	0.49		0.191065	1.76036		0.190287	1.78991		0.148318	1.94727		0.164859	2.1686		0.189722	1.99822		0.190614	1.9133		0.169369	3.34126		0.182996	1.02276		7.17111	0.056		0.180912	1.47794		7.63045	1.097		7.55928	0.053		7.6977	1.203		7.19018	0.009		7.15823	0.02			7.5538
7.66	0.7		0.192124	1.7653		0.191344	1.79206		0.14915	1.94874		0.165779	2.17176		0.190775	2.00473		0.191673	1.91882		0.170315	3.34852		0.184013	1.02722		7.20945	0.079		0.181917	1.48225		7.67125	1.42		7.5997	0.062		7.73887	1.616		7.22863	0.013		7.19651	0.011			7.5942
7.7	0.98		0.193184	1.77015		0.192401	1.7931		0.149982	1.94979		0.166699	2.17565		0.191828	2.00946		0.192731	1.92496		0.17126	3.35521		0.185029	1.03131		7.2478	0.109		0.182923	1.4865		7.71205	1.847		7.64013	0.092		7.78003	2.139		7.26708	0.016		7.23479	0.011			7.63459
7.74	1.35		0.194244	1.77509		0.193458	1.79492		0.150815	1.95174		0.167619	2.17917		0.192881	2.01471		0.19379	1.93027		0.172205	3.36145		0.186046	1.03603		7.28615	0.161		0.183928	1.49202		7.75286	2.438		7.68055	0.141		7.82119	2.787		7.30553	0.023		7.27307	0.011			7.67499
7.78	1.85		0.195303	1.77926		0.194516	1.7976		0.151647	1.95453		0.168539	2.18273		0.193934	2.02114		0.194848	1.93507		0.173151	3.3682		0.187062	1.04021		7.3245	0.25		0.184934	1.49785		7.79366	3.291		7.72097	0.246		7.86236	3.687		7.34398	0.041		7.31135	0.018			7.71538
7.82	2.54		0.196363	1.78253		0.195573	1.80118		0.152479	1.95663		0.169459	2.18676		0.194987	2.02719		0.195907	1.93967		0.174096	3.37518		0.188079	1.04454		7.36285	0.393		0.185939	1.50231		7.83447	4.581		7.7614	0.484		7.90352	5.108		7.38243	0.061		7.34963	0.03			7.75578
7.86	3.46		0.197423	1.7851		0.19663	1.80302		0.153311	1.95936		0.170379	2.19084		0.19604	2.03083		0.196965	1.94381		0.175041	3.38098		0.189095	1.04896		7.4012	0.598		0.186945	1.50782		7.87527	6.481		7.80182	0.983		7.94469	7.526		7.42088	0.075		7.38791	0.038			7.79617
7.9	4.7		0.198482	1.78874		0.197687	1.80366		0.154144	1.96211		0.171299	2.19537		0.197092	2.03422		0.198024	1.94633		0.175986	3.38746		0.190112	1.05214		7.43954	0.895		0.18795	1.51274		7.91608	9.28		7.84225	1.923		7.98585	11.543		7.45933	0.099		7.42619	0.058			7.83657
7.94	6.4		0.199542	1.79099		0.198744	1.80453		0.154976	1.96435		0.172219	2.19864		0.198145	2.03626		0.199082	1.94939		0.176932	3.39419		0.191129	1.05535		7.47789	1.321		0.188956	1.51839		7.95688	13.462		7.88267	3.556		8.02701	18.065		7.49778	0.117		7.46446	0.09			7.87696
7.99	8.62		0.200602	1.79338		0.199801	1.80612		0.155808	1.96777		0.173139	2.20245		0.199198	2.03963		0.200141	1.95226		0.177877	3.39952		0.192145	1.05955		7.51624	1.951		0.189961	1.52399		7.99769	19.503		7.92309	6.267		8.06818	28.594		7.53623	0.138		7.50274	0.126			7.91736
8.03	11.45		0.201662	1.79645		0.200858	1.80777		0.156641	1.97042		0.174059	2.20695		0.200251	2.0432		0.201199	1.95442		0.178822	3.40522		0.193162	1.06299		7.55459	2.808		0.190967	1.52848		8.03849	28.047		7.96352	10.354		8.10934	44.587		7.57468	0.177		7.54102	0.186			7.95775
8.07	15.14		0.202721	1.79996		0.201915	1.80817		0.157473	1.97294		0.174979	2.2127		0.201304	2.04523		0.202258	1.95643		0.179768	3.40934		0.194178	1.06558		7.59294	3.964		0.191972	1.53333		8.07929	40.338		8.00394	16.454		8.15051	66.772		7.61313	0.213		7.5793	0.281			7.99815
8.11	19.72		0.203781	1.80314		0.202973	1.81041		0.158305	1.97677		0.175899	2.21692		0.202357	2.0462		0.203316	1.95743		0.180713	3.41419		0.195195	1.06977		7.63128	5.432		0.192978	1.53755		8.1201	58.536		8.04436	25.985		8.19167	92.807		7.65158	0.257		7.61758	0.411			8.03854
8.15	25.17		0.204841	1.80515		0.20403	1.81139		0.159137	1.97901		0.176819	2.22142		0.20341	2.04768		0.204375	1.95973		0.181658	3.41872		0.196211	1.07112		7.66963	7.305		0.193983	1.54106		8.1609	83.265		8.08479	41.079		8.23284	119.447		7.69003	0.312		7.65586	0.591			8.07894
8.19	30.95		0.2059	1.80631		0.205087	1.81229		0.15997	1.98142		0.177739	2.22539		0.204463	2.04963		0.205433	1.96171		0.182603	3.42292		0.197228	1.07293		7.70798	9.524		0.194989	1.54591		8.20171	112.767		8.12521	62.582		8.274	141.976		7.72848	0.371		7.69414	0.861			8.11933
8.23	36.64		0.20696	1.80701		0.206144	1.81126		0.160802	1.98413		0.178659	2.22964		0.205516	2.05144		0.206492	1.96286		0.183549	3.42732		0.198244	1.0756		7.74633	12.045		0.195994	1.55014		8.24251	142.217		8.16564	89.864		8.31516	158.386		7.76693	0.449		7.73242	1.249			8.15972
8.27	41.89		0.20802	1.80872		0.207201	1.81144		0.161634	1.9853		0.179578	2.23498		0.206569	2.05078		0.20755	1.96437		0.184494	3.43097		0.199261	1.07611		7.78468	14.757		0.197	1.55458		8.28332	167.996		8.20606	119.893		8.35633	167.417		7.80538	0.562		7.7707	1.817			8.20012
8.31	46.49		0.209079	1.81028		0.208258	1.81187		0.162466	1.98924		0.180498	2.23993		0.207622	2.04944		0.208609	1.96674		0.185439	3.4336		0.200277	1.07804		7.82302	17.498		0.198005	1.55695		8.32412	186.632		8.24648	147.989		8.39749	168.301		7.84383	0.727		7.80898	2.587			8.24051
8.35	50.09		0.210139	1.81218		0.209315	1.81115		0.163299	1.99288		0.181418	2.24492		0.208675	2.05008		0.209667	1.96745		0.186385	3.43669		0.201294	1.07882		7.86137	20.892		0.199011	1.55973		8.36493	197.264		8.28691	168.665		8.43866	162.641		7.88229	0.953		7.84726	3.609			8.28091
8.39	52.66		0.211199	1.81388		0.210372	1.81032		0.164131	1.99501		0.182338	2.24857		0.209728	2.0491		0.210726	1.96659		0.18733	3.44046		0.202311	1.07951		7.89972	26.525		0.200016	1.56373		8.40573	200.086		8.32733	179.387		8.47982	152.909		7.92074	1.304		7.88554	5.012			8.3213
8.43	54.34		0.212259	1.81484		0.211429	1.8097		0.164963	1.99952		0.183258	2.25249		0.210781	2.04896		0.211784	1.96554		0.188275	3.44373		0.203327	1.0798		7.93807	35.512		0.201022	1.56658		8.44654	196.13		8.36776	180.363		8.52098	140.955		7.95919	1.849		7.92382	6.842			8.3617
8.47	55.41		0.213318	1.81436		0.212487	1.8099		0.165795	2.00398		0.184178	2.25558		0.211833	2.04897		0.212843	1.9649		0.18922	3.44656		0.204344	1.08022		7.97642	47.917		0.202027	1.56911		8.48734	186.502		8.40818	174.214		8.56215	127.69		7.99764	2.807		7.9621	9.205			8.40209
8.52	56.14		0.214378	1.81428		0.213544	1.81017		0.166628	2.00809		0.185098	2.25929		0.212886	2.04815		0.213901	1.96338		0.190166	3.44943		0.20536	1.08155		8.01477	64.438		0.203033	1.57023		8.52814	172.356		8.4486	163.006		8.60331	114.672		8.03609	4.571		8.00037	12.221			8.44249
8.56	56.83		0.215438	1.81387		0.214601	1.80973		0.16746	2.01053		0.186018	2.26351		0.213939	2.0469		0.21496	1.96256		0.191111	3.45213		0.206377	1.08127		8.05311	85.678		0.204038	1.57176		8.56895	155.374		8.48903	149.211		8.64448	102.587		8.07454	7.795		8.03865	16.381			8.48288
8.6	57.74		0.216497	1.81355		0.215658	1.80976		0.168292	2.01494		0.186938	2.26706		0.214992	2.04531		0.216018	1.95995		0.192056	3.4541		0.207393	1.08127		8.09146	113.139		0.205044	1.5731		8.60975	138.971		8.52945	135.757		8.68564	91.282		8.11299	13.357		8.07693	22.022			8.52328
8.64	59.01		0.217557	1.81291		0.216715	1.80777		0.169125	2.02		0.187858	2.27115		0.216045	2.04413		0.217077	1.95683		0.193002	3.45489		0.20841	1.08045		8.12981	149.539		0.206049	1.5743		8.65056	124.218		8.56988	122.761		8.72681	81.156		8.15144	21.156		8.11521	29.375			8.56367
8.68	60.7		0.218617	1.81161		0.217772	1.80785		0.169957	2.02482		0.188778	2.27574		0.217098	2.04228		0.218135	1.95448		0.193947	3.45578		0.209426	1.0803		8.16816	199.125		0.207055	1.57526		8.69136	111.606		8.6103	110.859		8.76797	72.463		8.18989	30.312		8.15349	38.303			8.60407
8.72	62.83		0.219676	1.80989		0.218829	1.80667		0.170789	2.02952		0.189698	2.28081		0.218151	2.03951		0.219194	1.95093		0.194892	3.4566		0.210443	1.07866		8.20651	258.64		0.20806	1.57577		8.73217	100.824		8.65072	100.524		8.80913	65.272		8.22834	40.232		8.19177	47.397			8.64446
8.76	65.39		0.220736	1.80833		0.219886	1.80615		0.171621	2.03479		0.190618	2.28376		0.219204	2.03721		0.220252	1.94689		0.195838	3.45785		0.21146	1.07654		8.24485	317.33		0.209066	1.57572		8.77297	91.794		8.69115	91.664		8.8503	59.248		8.26679	49.871		8.23005	55.597			8.68486
8.8	68.4		0.221796	1.80577		0.220944	1.80441		0.172454	2.03817		0.191538	2.28697		0.220257	2.03422		0.221311	1.94337		0.196783	3.45767		0.212476	1.07417		8.2832	364.942		0.210071	1.57506		8.81378	83.727		8.73157	83.308		8.89146	53.978		8.30524	58.321		8.26833	62.21			8.72525
8.84	71.63		0.222855	1.80335		0.222001	1.80173		0.173286	2.04183		0.192458	2.2892		0.22131	2.0299		0.222369	1.93987		0.197728	3.45793		0.213493	1.07315		8.32155	397.706		0.211077	1.57572		8.85458	76.557		8.772	75.645		8.93263	49.398		8.34369	65.213		8.30661	66.526			8.76564
8.88	75.05		0.223915	1.8016		0.223058	1.79989		0.174118	2.04592		0.193378	2.29277		0.222363	2.02539		0.223428	1.93606		0.198673	3.45824		0.214509	1.07021		8.3599	415.624		0.212082	1.57515		8.89539	70.311		8.81242	68.935		8.97379	45.501		8.38214	70.054		8.34489	68.228			8.80604
8.92	78.6		0.224975	1.80013		0.224115	1.79999		0.17495	2.04978		0.194298	2.29511		0.223416	2.02142		0.224486	1.93209		0.199619	3.45899		0.215526	1.06751		8.39825	421.764		0.213088	1.57351		8.93619	65.002		8.85284	62.81		9.01495	42.067		8.42059	72.563		8.38317	67.39			8.84643
8.96	82.19		0.226035	1.79691		0.225172	1.79852		0.175783	2.05447		0.195218	2.29851		0.224469	2.01719		0.225545	1.92902		0.200564	3.46025		0.216542	1.06638		8.4366	416.897		0.214093	1.57114		8.97699	60.242		8.89327	57.46		9.05612	39.077		8.45904	72.695		8.42145	64.45			8.88683
9	85.79		0.227094	1.79462		0.226229	1.79584		0.176615	2.05848		0.196138	2.30217		0.225521	2.01283		0.226603	1.92405		0.201509	3.46072		0.217559	1.06315		8.47494	401.19		0.215099	1.56795		9.0178	55.931		8.93369	52.915		9.09728	36.478		8.49749	71.072		8.45973	60.237			8.92722
9.04	89.35		0.228154	1.79043		0.227286	1.79238		0.177447	2.06178		0.197058	2.30489		0.226574	2.00719		0.227662	1.91962		0.202455	3.4591		0.218575	1.05996		8.51329	377.396		0.216104	1.56555		9.0586	51.853		8.97412	48.958		9.13845	34.312		8.53594	68.615		8.49801	55.707			8.96762
9.09	92.82		0.229214	1.78759		0.228343	1.79021		0.178279	2.06581		0.197978	2.30721		0.227627	2.00312		0.22872	1.91609		0.2034	3.45899		0.219592	1.05752		8.55164	347.459		0.21711	1.56202		9.09941	48.068		9.01454	45.479		9.17961	32.438		8.57439	65.577		8.53629	51.094			9.00801
9.13	96.15		0.230273	1.7843		0.229401	1.78782		0.179112	2.0707		0.198898	2.31015		0.22868	1.99909		0.229779	1.91237		0.204345	3.45788		0.220609	1.055		8.58999	314.931		0.218115	1.55928		9.14021	44.754		9.05496	42.371		9.22078	30.788		8.61284	61.779		8.57456	46.609			9.04841
9.17	99.38		0.231333	1.78118		0.230458	1.78547		0.179944	2.07559		0.199818	2.31281		0.229733	1.99463		0.230837	1.90906		0.20529	3.45642		0.221625	1.05202		8.62834	283.7		0.219121	1.55512		9.18102	41.812		9.09539	39.596		9.26194	29.282		8.65129	57.629		8.61284	42.522			9.0888
9.21	102.36		0.232393	1.77865		0.231515	1.78408		0.180776	2.08014		0.200738	2.31492		0.230786	1.98937		0.231896	1.90586		0.206236	3.45565		0.222642	1.0493		8.66668	253.017		0.220126	1.5521		9.22182	39.104		9.13581	37.14		9.3031	27.81		8.68974	53.644		8.65112	38.709			9.1292
9.25	105.12		0.233452	1.77559		0.232572	1.78299		0.181609	2.08601		0.201658	2.31713		0.231839	1.985		0.232954	1.90199		0.207181	3.45461		0.223658	1.04603		8.70503	224.258		0.221132	1.54786		9.26263	36.675		9.17624	34.98		9.34427	26.404		8.72819	49.82		8.6894	35.269			9.16959
9.29	107.76		0.234512	1.77244		0.233629	1.78093		0.182441	2.09097		0.202578	2.31897		0.232892	1.9813		0.234013	1.89795		0.208126	3.45283		0.224675	1.04307		8.74338	198.764		0.222137	1.54415		9.30343	34.432		9.21666	33.057		9.38543	25.073		8.76664	46.227		8.72768	32.317			9.20999
9.33	110.26		0.235572	1.76896		0.234686	1.78008		0.183273	2.09611		0.203498	2.32		0.233945	1.9766		0.235071	1.89355		0.209072	3.45185		0.225691	1.04066		8.78173	176.972		0.223143	1.54095		9.34423	32.326		9.25708	31.328		9.4266	23.854		8.80509	42.838		8.76596	29.683			9.25038
9.37	112.53		0.236631	1.76539		0.235743	1.77835		0.184105	2.10049		0.204418	2.32151		0.234998	1.97151		0.23613	1.88894		0.210017	3.45087		0.226708	1.03832		8.82008	157.784		0.224148	1.53831		9.38504	30.2		9.29751	29.8		9.46776	22.649		8.84354	39.771		8.80424	27.326			9.29078
9.41	114.61		0.237691	1.76275		0.2368	1.77502		0.184938	2.10541		0.205338	2.32307		0.236051	1.96706		0.237188	1.88458		0.210962	3.44766		0.227724	1.03513		8.85843	139.325		0.225154	1.53467		9.42584	28.223		9.33793	28.331		9.50892	21.51		8.88199	36.968		8.84252	25.226			9.33117
9.45	116.48		0.238751	1.75882		0.237858	1.77168		0.18577	2.11006		0.206258	2.32358		0.237104	1.96332		0.238247	1.88189		0.211907	3.44618		0.228741	1.03194		8.89677	123.537		0.226159	1.5308		9.46665	26.546		9.37836	26.908		9.55009	20.559		8.92044	34.417		8.8808	23.402			9.37156
9.49	118.13		0.239811	1.75541		0.238915	1.77003		0.186602	2.11488		0.207178	2.32329		0.238157	1.95917		0.239305	1.87978		0.212853	3.44528		0.229758	1.02787		8.93512	110.47		0.227165	1.52634		9.50745	25.008		9.41878	25.594		9.59125	19.581		8.95889	32.261		8.91908	21.786			9.41196
9.53	119.49		0.24087	1.75213		0.239972	1.76849		0.187434	2.11903		0.208098	2.3234		0.23921	1.95555		0.240364	1.87712		0.213798	3.4445		0.230774	1.0241		8.97347	99.612		0.22817	1.52144		9.54826	23.515		9.4592	24.355		9.63242	18.565		8.99734	30.393		8.95736	20.311			9.45235
9.57	120.7		0.24193	1.7491		0.241029	1.76698		0.188267	2.12298		0.209018	2.32364		0.240262	1.95171		0.241422	1.87439		0.214743	3.4438		0.231791	1.02245		9.01182	90.94		0.229176	1.51749		9.58906	22.057		9.49963	23.188		9.67358	17.595		9.03579	28.783		8.99564	19.055			9.49275
9.62	121.78		0.24299	1.74616		0.242086	1.76551		0.189099	2.12786		0.209938	2.32361		0.241315	1.94763		0.242481	1.87165		0.215689	3.4423		0.232807	1.02011		9.05017	84.085		0.230181	1.5136		9.62987	20.586		9.54005	22.013		9.71475	16.653		9.07424	27.332		9.03392	17.94			9.53314
9.66	122.66		0.244049	1.74296		0.243143	1.7654		0.189931	2.13296		0.210858	2.32329		0.242368	1.94362		0.243539	1.86945		0.216634	3.44106		0.233824	1.01727		9.08851	78.728		0.231187	1.50876		9.67067	19.117		9.58047	20.944		9.75591	15.715		9.11269	26.024		9.0722	16.876			9.57354
9.7	123.33		0.245109	1.73959		0.2442	1.76434		0.190764	2.13714		0.211778	2.32376		0.243421	1.94008		0.244598	1.86683		0.217579	3.44055		0.23484	1.0143		9.12686	74.183		0.232192	1.5055		9.71148	17.859		9.6209	19.961		9.79707	14.868		9.15114	24.844		9.11047	15.921			9.61393
9.74	123.8		0.246169	1.73683		0.245257	1.76249		0.191596	2.14221		0.212698	2.32247		0.244474	1.93666		0.245656	1.8642		0.218524	3.4382		0.235857	1.01199		9.16521	70.12		0.233198	1.50137		9.75228	16.723		9.66132	19.002		9.83824	14.101		9.18959	23.752		9.14875	15.051			9.65433
9.78	124.01		0.247228	1.73488		0.246314	1.76014		0.192428	2.14716		0.213618	2.32022		0.245527	1.93268		0.246715	1.86256		0.21947	3.43647		0.236873	1.00838		9.20356	66.044		0.234203	1.49704		9.79308	15.656		9.70175	18.043		9.8794	13.313		9.22804	22.769		9.18703	14.267			9.69472
9.82	123.94		0.248288	1.73267		0.247372	1.75816		0.19326	2.15077		0.214538	2.31926		0.24658	1.92871		0.247773	1.85918		0.220415	3.43385		0.23789	1.00578		9.24191	61.969		0.235209	1.49356		9.83389	14.611		9.74217	17.092		9.92057	12.541		9.26649	21.866		9.22531	13.54			9.73512
9.86	123.79		0.249348	1.72957		0.248429	1.75816		0.194093	2.15421		0.215458	2.31752		0.247633	1.9246		0.248832	1.85745		0.22136	3.43222		0.238907	1.00385		9.28026	58.176		0.236214	1.49079		9.87469	13.627		9.78259	16.172		9.96173	11.825		9.30494	21.029		9.26359	12.874			9.77551
9.9	123.6		0.250407	1.72787		0.249486	1.75711		0.194925	2.15748		0.216378	2.31549		0.248686	1.92275		0.24989	1.85367		0.222306	3.43116		0.239923	1.0015		9.3186	54.866		0.23722	1.48729		9.9155	12.668		9.82302	15.291		10.0029	11.142		9.34339	20.28		9.30187	12.285			9.81591
9.94	123.22		0.251467	1.72554		0.250543	1.75636		0.195757	2.16115		0.217298	2.31395		0.249739	1.91927		0.250949	1.84925		0.223251	3.42956		0.24094	1.00072		9.35695	51.848		0.238225	1.48431		9.9563	11.702		9.86344	14.476		10.0441	10.454		9.38184	19.574		9.34015	11.767			9.8563
9.98	122.7		0.252527	1.72225		0.2516	1.75612		0.196589	2.16466		0.218218	2.31296		0.250792	1.91647		0.252007	1.84645		0.224196	3.428		0.241956	0.998173		9.3953	49.095		0.239231	1.48236		9.99711	10.806		9.90387	13.676		10.0852	9.81		9.42029	18.876		9.37843	11.252			9.8967
10.02	122		0.253587	1.71955		0.252657	1.75357		0.197422	2.16763		0.219138	2.31255		0.251845	1.91418		0.253066	1.84451		0.225142	3.42526		0.242973	0.996828		9.43365	46.429		0.240237	1.48055		10.0379	10.066		9.94429	12.897		10.1264	9.263		9.45874	18.187		9.41671	10.728			9.93709
10.06	121.02		0.254646	1.71708		0.253714	1.75125		0.198254	2.17027		0.220058	2.31177		0.252898	1.9118		0.254124	1.84174		0.226087	3.42322		0.243989	0.996024		9.472	43.892		0.241242	1.4774		10.0787	9.392		9.98471	12.155		10.1676	8.735		9.49719	17.499		9.45499	10.24			9.97748
10.1	119.87		0.255706	1.71568		0.254771	1.74976		0.199086	2.17302		0.220978	2.30917		0.253951	1.90869		0.255183	1.83903		0.227032	3.42125		0.245006	0.99496		9.51034	41.33		0.242248	1.47408		10.1195	8.753		10.0251	11.441		10.2087	8.228		9.53564	16.841		9.49327	9.762			10.0179
10.14	118.72		0.256766	1.71513		0.255829	1.74855		0.199918	2.17528		0.221898	2.30714		0.255003	1.90568		0.256241	1.83763		0.227977	3.41961		0.246022	0.992259		9.54869	38.664		0.243253	1.47092		10.1603	8.134		10.0656	10.776		10.2499	7.73		9.57409	16.175		9.53155	9.287			10.0583
10.19	117.51		0.257825	1.71279		0.256886	1.74694		0.200751	2.17826		0.222817	2.30577		0.256056	1.90241		0.2573	1.83599		0.228923	3.41685		0.247039	0.98946		9.58704	36.248		0.244259	1.46781		10.2011	7.51		10.106	10.12		10.291	7.272		9.61254	15.541		9.56983	8.861			10.0987
10.23	116.19		0.258885	1.71127		0.257943	1.74601		0.201583	2.18041		0.223737	2.30394		0.257109	1.89957		0.258358	1.83436		0.229868	3.41492		0.248056	0.986303		9.62539	34.138		0.245264	1.46599		10.2419	6.902		10.1464	9.508		10.3322	6.812		9.65099	14.965		9.60811	8.458			10.1391
10.27	114.73		0.259945	1.70978		0.259	1.74469		0.202415	2.18261		0.224657	2.30194		0.258162	1.89665		0.259417	1.83371		0.230813	3.41167		0.249072	0.984677		9.66374	32.22		0.24627	1.46407		10.2827	6.408		10.1868	8.975		10.3734	6.422		9.68944	14.372		9.64639	8.04			10.1795
10.31	113.05		0.261004	1.7082		0.260057	1.74366		0.203248	2.18605		0.225577	2.30037		0.259215	1.89398		0.260475	1.83211		0.231759	3.40962		0.250089	0.983751		9.70208	30.408		0.247275	1.46161		10.3235	5.988		10.2273	8.453		10.4145	6.075		9.72789	13.788		9.68466	7.649			10.2199
10.35	111.23		0.262064	1.70638		0.261114	1.74217		0.20408	2.18684		0.226497	2.29847		0.260268	1.89317		0.261534	1.83073		0.232704	3.40748		0.251105	0.981649		9.74043	28.674		0.248281	1.45879		10.3643	5.597		10.2677	7.955		10.4557	5.724		9.76634	13.187		9.72294	7.257			10.2602
10.39	109.51		0.263124	1.70446		0.262171	1.74138		0.204912	2.18847		0.227417	2.29613		0.261321	1.89197		0.262592	1.82927		0.233649	3.40547		0.252122	0.979833		9.77878	26.822		0.249286	1.45725		10.4052	5.22		10.3081	7.485		10.4969	5.39		9.80479	12.629		9.76122	6.867			10.3006
10.43	107.78		0.264184	1.70263		0.263228	1.74093		0.205744	2.19129		0.228337	2.29406		0.262374	1.89152		0.263651	1.82766		0.234594	3.40389		0.253138	0.978729		9.81713	24.953		0.250292	1.45433		10.446	4.868		10.3485	7.046		10.538	5.089		9.84324	12.069		9.7995	6.496			10.341
10.47	105.94		0.265243	1.70039		0.264286	1.74065		0.206577	2.19238		0.229257	2.29423		0.263427	1.89127		0.264709	1.82613		0.23554	3.40224		0.254155	0.977215		9.85548	23.414		0.251297	1.45244		10.4868	4.546		10.389	6.605		10.5792	4.824		9.88169	11.494		9.83778	6.143			10.3814
10.51	104		0.266303	1.69959		0.265343	1.73924		0.207409	2.19214		0.230177	2.29234		0.26448	1.88954		0.265768	1.82521		0.236485	3.40054		0.255172	0.975299		9.89383	21.995		0.252303	1.44974		10.5276	4.223		10.4294	6.218		10.6204	4.541		9.92014	11.007		9.87606	5.822			10.4218
10.55	102.03		0.267363	1.69874		0.2664	1.73805		0.208241	2.19339		0.231097	2.28951		0.265533	1.88732		0.266826	1.8243		0.23743	3.39778		0.256188	0.973904		9.93217	20.632		0.253308	1.44726		10.5684	3.931		10.4698	5.875		10.6615	4.281		9.95859	10.545		9.91434	5.539			10.4622
10.59	99.96		0.268422	1.6971		0.267457	1.7365		0.209073	2.19526		0.232017	2.28681		0.266586	1.88457		0.267885	1.82277		0.238376	3.39699		0.257205	0.97266		9.97052	19.399		0.254314	1.44449		10.6092	3.697		10.5102	5.541		10.7027	4.077		9.99704	10.068		9.95262	5.252			10.5026
10.63	97.68		0.269482	1.69678		0.268514	1.73551		0.209906	2.19486		0.232937	2.28458		0.267639	1.88389		0.268943	1.82145		0.239321	3.39467		0.258221	0.970661		10.0089	18.169		0.255319	1.44305		10.65	3.489		10.5506	5.224		10.7439	3.882		10.0355	9.604		9.9909	4.965			10.543
10.67	95.34		0.270542	1.69687		0.269571	1.73561		0.210738	2.19347		0.233857	2.28246		0.268691	1.8825		0.270002	1.81941		0.240266	3.39204		0.259238	0.969994		10.0472	17.03		0.256325	1.44229		10.6908	3.292		10.5911	4.935		10.785	3.7		10.0739	9.158		10.0292	4.69			10.5834
10.72	93.23		0.271601	1.69579		0.270628	1.73524		0.21157	2.19297		0.234777	2.27954		0.269744	1.87988		0.27106	1.81827		0.241211	3.38929		0.260254	0.968632		10.0856	15.888		0.25733	1.44036		10.7316	3.103		10.6315	4.676		10.8262	3.527		10.1124	8.722		10.0675	4.428			10.6238
10.76	91.16		0.272661	1.69448		0.271685	1.73537		0.212402	2.19304		0.235697	2.28551		0.270797	1.87735		0.272119	1.81729		0.242157	3.38606		0.261271	0.966696		10.1239	14.705		0.258336	1.43885		10.7724	2.922		10.6719	4.413		10.8673	3.357		10.1508	8.287		10.1057	4.162			10.6642
10.8	89		0.273721	1.69383		0.272743	1.73418		0.213235	2.19286		0.236617	2.29362		0.27185	1.87571		0.273177	1.81614		0.243102	3.38302		0.262287	0.965745		10.1623	13.67		0.259341	1.43653		10.8132	2.753		10.7123	4.155		10.9085	3.204		10.1893	7.896		10.144	3.924			10.7046
10.84	86.86		0.27478	1.69176		0.2738	1.73202		0.214067	2.19337		0.237537	2.29691		0.272903	1.87344		0.274236	1.81524		0.244047	3.3807		0.263304	0.964891		10.2006	12.789		0.260347	1.43505		10.854	2.604		10.7528	3.952		10.9497	3.064		10.2277	7.544		10.1823	3.721			10.745
10.88	84.69		0.27584	1.691		0.274857	1.73123		0.214899	2.19327		0.238457	2.29523		0.273956	1.87104		0.275294	1.81449		0.244993	3.37837		0.26432	0.963148		10.239	12.003		0.261352	1.4336		10.8948	2.486		10.7932	3.759		10.9908	2.941		10.2662	7.189		10.2206	3.517			10.7854
10.92	82.31		0.2769	1.6903		0.275914	1.73056		0.215732	2.19362		0.239377	2.2936		0.275009	1.8685		0.276353	1.81387		0.245938	3.37633		0.265337	0.961534		10.2773	11.267		0.262358	1.43199		10.9356	2.374		10.8336	3.578		11.032	2.829		10.3046	6.838		10.2589	3.316			10.8258
10.96	79.92		0.27796	1.68915		0.276971	1.72924		0.216564	2.19418		0.240297	2.29159		0.276062	1.86627		0.277411	1.81454		0.246883	3.37439		0.266354	0.960179		10.3157	10.555		0.263363	1.42936		10.9764	2.265		10.874	3.408		11.0732	2.721		10.3431	6.515		10.2971	3.121			10.8662
11	77.67		0.279019	1.68844		0.278028	1.72905		0.217396	2.19295		0.241217	2.28843		0.277115	1.86392		0.27847	1.81425		0.247829	3.3727		0.26737	0.958655		10.354	9.813		0.264369	1.42762		11.0172	2.17		10.9145	3.243		11.1143	2.622		10.3815	6.212		10.3354	2.94			10.9066
11.04	75.56		0.280079	1.68731		0.279085	1.73043		0.218228	2.19217		0.242137	2.28576		0.278168	1.86193		0.279528	1.81391		0.248774	3.37094		0.268387	0.95815		10.3924	9.117		0.265374	1.42514		11.058	2.076		10.9549	3.083		11.1555	2.534		10.42	5.912		10.3737	2.77			10.947
11.08	73.45		0.281139	1.68797		0.280142	1.72984		0.219061	2.19238		0.243057	2.28326		0.279221	1.86044		0.280587	1.81289		0.249719	3.36927		0.269403	0.958214		10.4307	8.583		0.26638	1.42316		11.0988	1.979		10.9953	2.952		11.1967	2.44		10.4584	5.632		10.412	2.604			10.9874
11.12	71.35		0.282198	1.68702		0.2812	1.72943		0.219893	2.192		0.243977	2.2812		0.280274	1.85951		0.281645	1.81136		0.250664	3.36691		0.27042	0.956924		10.469	8.092		0.267385	1.42083		11.1396	1.904		11.0357	2.828		11.2378	2.357		10.4969	5.384		10.4503	2.453			11.0277
11.16	69.15		0.283258	1.68718		0.282257	1.72922		0.220725	2.18965		0.244897	2.27905		0.281327	1.85887		0.282704	1.81067		0.25161	3.36281		0.271436	0.956313		10.5074	7.623		0.268391	1.41937		11.1804	1.846		11.0762	2.712		11.279	2.289		10.5353	5.151		10.4885	2.327			11.0681
11.2	66.86		0.284318	1.68539		0.283314	1.72863		0.221557	2.18743		0.245817	2.27653		0.28238	1.85755		0.283762	1.80949		0.252555	3.36166		0.272453	0.955012		10.5457	7.198		0.269396	1.4182		11.2212	1.786		11.1166	2.609		11.3201	2.232		10.5738	4.919		10.5268	2.203			11.1085
11.24	64.65		0.285377	1.68521		0.284371	1.72832		0.22239	2.18491		0.246737	2.27335		0.283432	1.85567		0.284821	1.80846		0.2535	3.35932		0.27347	0.953124		10.5841	6.796		0.270402	1.4174		11.262	1.728		11.157	2.516		11.3613	2.17		10.6122	4.705		10.5651	2.08			11.1489
11.29	62.63		0.286437	1.68477		0.285428	1.72763		0.223222	2.18191		0.247657	2.27217		0.284485	1.85439		0.285879	1.80809		0.254446	3.35647		0.274486	0.951725		10.6224	6.423		0.271407	1.41541		11.3029	1.678		11.1974	2.422		11.4025	2.112		10.6507	4.514		10.6034	1.967			11.1893
11.33	60.66		0.287497	1.68403		0.286485	1.72706		0.224054	2.1797		0.248577	2.27088		0.285538	1.85341		0.286938	1.80644		0.255391	3.35357		0.275503	0.950374		10.6608	6.054		0.272413	1.4141		11.3437	1.625		11.2379	2.335		11.4436	2.058		10.6891	4.33		10.6416	1.859			11.2297
11.37	58.71		0.288556	1.68331		0.287542	1.72681		0.224886	2.1774		0.249497	2.26933		0.286591	1.85319		0.287996	1.80445		0.256336	3.35084		0.276519	0.949066		10.6991	5.682		0.273418	1.41193		11.3845	1.577		11.2783	2.252		11.4848	2.017		10.7276	4.153		10.6799	1.76			11.2701
11.41	56.84		0.289616	1.68243		0.288599	1.7274		0.225719	2.17531		0.250417	2.26696		0.287644	1.85294		0.289055	1.80445		0.257281	3.3485		0.277536	0.947639		10.7375	5.373		0.274424	1.40918		11.4253	1.536		11.3187	2.179		11.526	1.986		10.766	3.994		10.7182	1.666			11.3105
11.45	54.94		0.290676	1.68215		0.289656	1.72659		0.226551	2.172		0.251337	2.26538		0.288697	1.85092		0.290113	1.80323		0.258227	3.34683		0.278552	0.946226		10.7758	5.128		0.275429	1.40723		11.4661	1.496		11.3591	2.113		11.5671	1.946		10.8045	3.851		10.7565	1.588			11.3509
11.49	52.95		0.291736	1.68166		0.290714	1.725		0.227383	2.16922		0.252257	2.26344		0.28975	1.84974		0.291172	1.80243		0.259172	3.3433		0.279569	0.945764		10.8142	4.9		0.276435	1.40575		11.5069	1.469		11.3996	2.053		11.6083	1.912		10.8429	3.72		10.7948	1.512			11.3913
11.53	50.97		0.292795	1.6807		0.291771	1.72406		0.228216	2.16689		0.253177	2.26166		0.290803	1.84887		0.29223	1.80281		0.260117	3.34191		0.280585	0.944908		10.8525	4.67		0.27744	1.40348		11.5477	1.439		11.44	1.998		11.6495	1.883		10.8814	3.592		10.833	1.436			11.4317
11.57	49.19		0.293855	1.6804		0.292828	1.72315		0.229048	2.16476		0.254097	2.2602		0.291856	1.84859		0.293289	1.80236		0.261063	3.34003		0.281602	0.943516		10.8909	4.448		0.278446	1.40204		11.5885	1.408		11.4804	1.943		11.6906	1.853		10.9198	3.479		10.8713	1.364			11.4721
11.61	47.52		0.294915	1.68019		0.293885	1.72372		0.22988	2.1622		0.255017	2.25925		0.292909	1.84778		0.294347	1.80219		0.262008	3.33836		0.282618	0.942038		10.9292	4.23		0.279451	1.39995		11.6293	1.378		11.5208	1.895		11.7318	1.828		10.9583	3.374		10.9096	1.303			11.5125
11.65	45.88		0.295974	1.68048		0.294942	1.72512		0.230712	2.16007		0.255937	2.25783		0.293962	1.8457		0.295406	1.80107		0.262953	3.33653		0.283635	0.940837		10.9676	4.028		0.280457	1.39814		11.6701	1.347		11.5612	1.852		11.773	1.807		10.9967	3.27		10.9479	1.238			11.5529
11.69	44.25		0.297034	1.68096		0.295999	1.7245		0.231545	2.15694		0.256857	2.25604		0.295015	1.84451		0.296464	1.80094		0.263898	3.33341		0.284652	0.939433		11.0059	3.864		0.281462	1.39617		11.7109	1.322		11.6017	1.81		11.8141	1.784		11.0352	3.175		10.9862	1.174			11.5933
11.73	42.63		0.298094	1.67999		0.297056	1.72404		0.232377	2.1539		0.257777	2.2547		0.296068	1.8431		0.297523	1.80009		0.264844	3.33196		0.285668	0.937319		11.0443	3.717		0.282468	1.39378		11.7517	1.304		11.6421	1.775		11.8553	1.761		11.0736	3.096		11.0244	1.125			11.6337
11.77	40.97		0.299153	1.67975		0.298113	1.7242		0.233209	2.1506		0.258697	2.25247		0.29712	1.84221		0.298581	1.79938		0.265789	3.33089		0.286685	0.935899		11.0826	3.585		0.283473	1.39258		11.7925	1.285		11.6825	1.748		11.8964	1.747		11.1121	3.019		11.0627	1.084			11.6741
11.82	39.4		0.300213	1.67802		0.299171	1.72428		0.234041	2.14693		0.259617	2.24991		0.298173	1.84108		0.299639	1.79798		0.266734	3.32895		0.287701	0.935306		11.121	3.46		0.284479	1.39179		11.8333	1.266		11.7229	1.716		11.9376	1.738		11.1505	2.946		11.101	1.048			11.7145
11.86	37.96		0.301273	1.67762		0.300228	1.72413		0.234874	2.14428		0.260537	2.24752		0.299226	1.84215		0.300698	1.7966		0.26768	3.32647		0.288718	0.934324		11.1593	3.337		0.285484	1.39091		11.8741	1.248		11.7634	1.686		11.9788	1.716		11.189	2.881		11.1393	1.006			11.7549
11.9	36.6		0.302333	1.67792		0.301285	1.72379		0.235706	2.14183		0.261457	2.2456		0.300279	1.84144		0.301757	1.7954		0.268625	3.32489		0.289734	0.934497		11.1977	3.224		0.28649	1.38959		11.9149	1.234		11.8038	1.662		12.0199	1.695		11.2275	2.82		11.1776	0.964			11.7952
11.94	35.29		0.303392	1.67803		0.302342	1.72389		0.236538	2.13977		0.262377	2.24354		0.301332	1.84041		0.302815	1.79545		0.26957	3.32332		0.290751	0.934228		11.236	3.115		0.287495	1.3885		11.9557	1.218		11.8442	1.637		12.0611	1.685		11.2659	2.758		11.2158	0.925			11.8356
11.98	34.06		0.304452	1.67753		0.303399	1.72369		0.237371	2.13675		0.263297	2.24143		0.302385	1.84012		0.303874	1.794		0.270516	3.32166		0.291768	0.933402		11.2744	3.016		0.288501	1.38662		11.9965	1.197		11.8846	1.616		12.1023	1.686		11.3044	2.705		11.2541	0.892			11.876
12.02	32.76		0.305512	1.67772		0.304456	1.72391		0.238203	2.13426		0.264217	2.23858		0.303438	1.83736		0.304932	1.79288		0.271461	3.32022		0.292784	0.932767		11.3127	2.936		0.289506	1.38571		12.0373	1.183		11.9251	1.597		12.1434	1.683		11.3428	2.653		11.2924	0.865			11.9164
12.06	31.45		0.306571	1.67766		0.305513	1.72287		0.239035	2.13161		0.265137	2.23756		0.304491	1.83644		0.30599	1.79106		0.272406	3.31958		0.293801	0.931658		11.3511	2.861		0.290512	1.38389		12.0781	1.171		11.9655	1.574		12.1846	1.672		11.3813	2.608		11.3307	0.841			11.9568
12.1	30.2		0.307631	1.67628		0.30657	1.72252		0.239867	2.12852		0.266057	2.23644		0.305544	1.83601		0.307049	1.79034		0.273351	3.31785		0.294817	0.930708		11.3894	2.789		0.291517	1.38261		12.1189	1.157		12.0059	1.563		12.2258	1.668		11.4197	2.576		11.369	0.815			11.9972
12.14	29.05		0.308691	1.67545		0.307628	1.72216		0.2407	2.12598		0.266976	2.23585		0.306597	1.83546		0.308107	1.78909		0.274297	3.31589		0.295834	0.93112		11.4278	2.714		0.292523	1.38305		12.1597	1.134		12.0463	1.56		12.2669	1.665		11.4582	2.546		11.4072	0.793			12.0376
12.18	27.99		0.30975	1.67508		0.308685	1.72237		0.241532	2.12288		0.267896	2.23507		0.30765	1.83528		0.309166	1.78933		0.275242	3.31462		0.29685	0.931048		11.4661	2.647		0.293528	1.38122		12.2006	1.127		12.0868	1.537		12.3081	1.658		11.4966	2.512		11.4455	0.77			12.078
12.22	26.97		0.31081	1.67448		0.309742	1.72321		0.242364	2.11938		0.268816	2.23425		0.308703	1.83468		0.310224	1.78823		0.276187	3.31347		0.297867	0.931044		11.5044	2.582		0.294534	1.38007		12.2414	1.119		12.1272	1.528		12.3493	1.649		11.5351	2.478		11.4838	0.748			12.1184
12.26	25.97		0.31187	1.6741		0.310799	1.72233		0.243196	2.11728		0.269736	2.23347		0.309756	1.83373		0.311283	1.78777		0.277133	3.31228		0.298883	0.930218		11.5428	2.527		0.295539	1.37965		12.2822	1.093		12.1676	1.525		12.3904	1.641		11.5735	2.456		11.5221	0.729			12.1588
12.3	24.98		0.312929	1.6728		0.311856	1.72203		0.244029	2.1146		0.270656	2.23071		0.310809	1.83264		0.312341	1.7858		0.278078	3.31141		0.2999	0.930097		11.5811	2.484		0.296545	1.37884		12.323	1.08		12.208	1.513		12.4316	1.637		11.612	2.436		11.5604	0.71			12.1992
12.34	23.96		0.313989	1.67307		0.312913	1.72144		0.244861	2.11209		0.271576	2.22827		0.311861	1.83175		0.3134	1.78489		0.279023	3.31002		0.300916	0.928715		11.6195	2.436		0.29755	1.37737		12.3638	1.068		12.2485	1.512		12.4727	1.64		11.6504	2.41		11.5986	0.697			12.2396
12.39	23.01		0.315049	1.67254		0.31397	1.72015		0.245693	2.1111		0.272496	2.22634		0.312914	1.83045		0.314458	1.78329		0.279968	3.30768		0.301933	0.928416		11.6578	2.393		0.298556	1.37733		12.4046	1.06		12.2889	1.508		12.5139	1.631		11.6889	2.384		11.6369	0.689			12.28
12.43	22.16		0.316109	1.67216		0.315027	1.72063		0.246525	2.10865		0.273416	2.22557		0.313967	1.82995		0.315517	1.78256		0.280914	3.30559		0.30295	0.927552		11.6962	2.344		0.299561	1.37697		12.4454	1.058		12.3293	1.505		12.5551	1.623		11.7273	2.369		11.6752	0.676			12.3204
12.47	21.37		0.317168	1.6722		0.316085	1.72026		0.247358	2.10543		0.274336	2.2251		0.31502	1.82918		0.316575	1.78243		0.281859	3.30384		0.303966	0.926467		11.7345	2.305		0.300567	1.37489		12.4862	1.043		12.3697	1.504		12.5962	1.634		11.7658	2.352		11.7135	0.657			12.3608
12.51	20.59		0.318228	1.67153		0.317142	1.71956		0.24819	2.10344		0.275256	2.2247		0.316073	1.82896		0.317634	1.78195		0.282804	3.30267		0.304983	0.925461		11.7729	2.273		0.301572	1.37281		12.527	1.025		12.4102	1.497		12.6374	1.641		11.8042	2.344		11.7517	0.647			12.4012
12.55	19.83		0.319288	1.67217		0.318199	1.71869		0.249022	2.10232		0.276176	2.22435		0.317126	1.8289		0.318692	1.78032		0.28375	3.30192		0.305999	0.924478		11.8112	2.225		0.302578	1.37232		12.5678	1.019		12.4506	1.49		12.6786	1.632		11.8427	2.339		11.79	0.635			12.4416
12.59	19.08		0.320347	1.67072		0.319256	1.71826		0.249855	2.09957		0.277096	2.21858		0.318179	1.82865		0.319751	1.77911		0.284695	3.3003		0.307016	0.924899		11.8496	2.188		0.303583	1.37094		12.6086	1.017		12.491	1.485		12.7197	1.625		11.8811	2.329		11.8283	0.614			12.482
12.63	18.31		0.321407	1.67071		0.320313	1.71734		0.250687	2.09642		0.278016	2.20603		0.319232	1.82862		0.320809	1.77758		0.28564	3.29999		0.308032	0.924756		11.8879	2.161		0.304589	1.37028		12.6494	1.006		12.5314	1.486		12.7609	1.621		11.9196	2.32		11.8666	0.599			12.5223
12.67	17.57		0.322467	1.67098		0.32137	1.71646		0.251519	2.0949		0.278936	2.19673		0.320285	1.82695		0.321868	1.77611		0.286585	3.29842		0.309049	0.924938		11.9263	2.138		0.305594	1.36962		12.6902	0.994		12.5718	1.486		12.8021	1.611		11.958	2.313		11.9049	0.594			12.5627
12.71	16.92		0.323526	1.67074		0.322427	1.71715		0.252351	2.09378		0.279856	2.1922		0.321338	1.82571		0.322926	1.77589		0.287531	3.29772		0.310065	0.925545		11.9646	2.12		0.3066	1.36976		12.731	0.987		12.6123	1.477		12.8432	1.602		11.9965	2.318		11.9431	0.592			12.6031
12.75	16.32		0.324586	1.67043		0.323484	1.7162		0.253184	2.09174		0.280776	2.19044		0.322391	1.82476		0.323985	1.77535		0.288476	3.29736		0.311082	0.924158		12.003	2.092		0.307605	1.36821		12.7718	0.98		12.6527	1.467		12.8844	1.591		12.0349	2.326		11.9814	0.583			12.6435
12.79	15.73		0.325646	1.66949		0.324542	1.71526		0.254016	2.08984		0.281696	2.18851		0.323444	1.82387		0.325043	1.77519		0.289421	3.2959		0.312099	0.923783		12.0413	2.052		0.308611	1.36765		12.8126	0.963		12.6931	1.464		12.9256	1.579		12.0734	2.344		12.0197	0.574			12.6839
12.83	15.16		0.326705	1.66933		0.325599	1.71491		0.254848	2.08921		0.282616	2.18856		0.324497	1.82391		0.326102	1.77474		0.290367	3.29437		0.313115	0.923089		12.0797	2.015		0.309616	1.3666		12.8534	0.949		12.7335	1.46		12.9667	1.567		12.1118	2.367		12.058	0.568			12.7243
12.87	14.58		0.327765	1.6688		0.326656	1.71363		0.25568	2.0874		0.283536	2.18804		0.32555	1.82371		0.32716	1.7736		0.291312	3.29312		0.314132	0.922525		12.118	1.997		0.310622	1.36519		12.8942	0.939		12.774	1.45		13.0079	1.55		12.1503	2.381		12.0963	0.558			12.7647
12.92	13.99		0.328825	1.66844		0.327713	1.71202		0.256513	2.08576		0.284456	2.18723		0.326602	1.82327		0.328219	1.77218		0.292257	3.29183		0.315148	0.921895		12.1564	1.994		0.311627	1.36287		12.935	0.93		12.8144	1.443		13.049	1.535		12.1887	2.395		12.1345	0.556			12.8051
12.96	13.46		0.329885	1.66815		0.32877	1.71125		0.257345	2.08374		0.285376	2.1856		0.327655	1.82283		0.329277	1.77253		0.293202	3.29245		0.316165	0.921415		12.1947	1.987		0.312633	1.36194		12.9758	0.92		12.8548	1.43		13.0902	1.525		12.2272	2.419		12.1728	0.547			12.8455
13	12.99		0.330944	1.66788		0.329827	1.7106		0.258177	2.08217		0.286296	2.18396		0.328708	1.82074		0.330336	1.77247		0.294148	3.29179		0.317181	0.920984		12.2331	1.979		0.313638	1.36138		13.0166	0.909		12.8952	1.415		13.1314	1.515		12.2656	2.45		12.2111	0.538			12.8859
13.04	12.52		0.332004	1.66692		0.330884	1.70972		0.259009	2.08155		0.287216	2.18309		0.329761	1.82023		0.331394	1.77265		0.295093	3.29074		0.318198	0.920791		12.2714	1.963		0.314644	1.36057		13.0574	0.901		12.9357	1.405		13.1725	1.501		12.3041	2.488		12.2494	0.522			12.9263
13.08	12.08		0.333064	1.6651		0.331941	1.71068		0.259842	2.08024		0.288136	2.18263		0.330814	1.81954		0.332453	1.77367		0.296038	3.2896		0.319214	0.920095		12.3098	1.95		0.315649	1.36		13.0983	0.892		12.9761	1.389		13.2137	1.49		12.3425	2.526		12.2877	0.515			12.9667
13.12	11.67		0.334123	1.66308		0.332998	1.71033		0.260674	2.07839		0.289056	2.18102		0.331867	1.81921		0.333511	1.77225		0.296984	3.28904		0.320231	0.920205		12.3481	1.931		0.316655	1.35897		13.1391	0.874		13.0165	1.372		13.2549	1.47		12.381	2.563		12.3259	0.52			13.0071
13.16	11.25		0.335183	1.66168		0.334056	1.7097		0.261506	2.07678		0.289976	2.1798		0.33292	1.81842		0.33457	1.77252		0.297929	3.28845		0.321248	0.919991		12.3865	1.923		0.317661	1.35882		13.1799	0.86		13.0569	1.36		13.296	1.453		12.4194	2.61		12.3642	0.512			13.0475
13.2	10.8		0.336243	1.66079		0.335113	1.7095		0.262339	2.07589		0.290896	2.17863		0.333973	1.81698		0.335628	1.77157		0.298874	3.28709		0.322264	0.918662		12.4248	1.911		0.318666	1.35727		13.2207	0.852		13.0974	1.345		13.3372	1.44		12.4579	2.653		12.4025	0.505			13.0879
13.24	10.4		0.337302	1.65983		0.33617	1.70888		0.263171	2.07434		0.291816	2.17871		0.335026	1.81682		0.336687	1.77116		0.299819	3.28584		0.323281	0.91703		12.4632	1.901		0.319672	1.3555		13.2615	0.839		13.1378	1.328		13.3784	1.422		12.4963	2.691		12.4408	0.499			13.1283
13.28	10.05		0.338362	1.65882		0.337227	1.70868		0.264003	2.07463		0.292736	2.1779		0.336079	1.81663		0.337745	1.76984		0.300765	3.28545		0.324297	0.91525		12.5015	1.88		0.320677	1.35445		13.3023	0.835		13.1782	1.309		13.4195	1.4		12.5348	2.731		12.4791	0.488			13.1687
13.32	9.71		0.339422	1.65762		0.338284	1.7089		0.264835	2.07382		0.293656	2.17786		0.337132	1.81605		0.338804	1.76844		0.30171	3.28494		0.325314	0.914173		12.5398	1.862		0.321683	1.3537		13.3431	0.83		13.2186	1.294		13.4607	1.392		12.5732	2.763		12.5173	0.485			13.2091
13.36	9.38		0.340482	1.6575		0.339341	1.70944		0.265668	2.07266		0.294576	2.17707		0.338185	1.81513		0.339862	1.76777		0.302655	3.28314		0.32633	0.914002		12.5782	1.84		0.322688	1.35222		13.3839	0.82		13.2591	1.286		13.5018	1.38		12.6117	2.801		12.5556	0.483			13.2495
13.4	9.06		0.341541	1.65734		0.340398	1.70885		0.2665	2.07171		0.295496	2.1752		0.339238	1.81459		0.340921	1.7682		0.303601	3.28242		0.327347	0.91399		12.6165	1.825		0.323694	1.3521		13.4247	0.816		13.2995	1.272		13.543	1.365		12.6501	2.831		12.5939	0.475			13.2898
13.44	8.74		0.342601	1.65722		0.341455	1.70807		0.267332	2.07069		0.296416	2.17438		0.34029	1.81373		0.341979	1.76785		0.304546	3.28173		0.328363	0.912817		12.6549	1.813		0.324699	1.35122		13.4655	0.813		13.3399	1.257		13.5842	1.357		12.6886	2.862		12.6322	0.463			13.3302
13.49	8.42		0.343661	1.65528		0.342513	1.70704		0.268164	2.07139		0.297336	2.17319		0.341343	1.8127		0.343038	1.76745		0.305491	3.28099		0.32938	0.912941		12.6932	1.805		0.325705	1.35021		13.5063	0.803		13.3803	1.246		13.6253	1.344		12.727	2.889		12.6705	0.459			13.3706
13.53	8.13		0.34472	1.65333		0.34357	1.70625		0.268997	2.07036		0.298256	2.17178		0.342396	1.8129		0.344096	1.76656		0.306437	3.27907		0.330397	0.912151		12.7316	1.794		0.32671	1.34814		13.5471	0.792		13.4207	1.228		13.6665	1.325		12.7655	2.901		12.7087	0.457			13.411
13.57	7.87		0.34578	1.65222		0.344627	1.70599		0.269829	2.06921		0.299176	2.1706		0.343449	1.8109		0.345155	1.76733		0.307382	3.27724		0.331413	0.910958		12.7699	1.778		0.327716	1.3476		13.5879	0.793		13.4612	1.212		13.7077	1.309		12.8039	2.912		12.747	0.452			13.4514
13.61	7.61		0.34684	1.65041		0.345684	1.70538		0.270661	2.06912		0.300096	2.16939		0.344502	1.8103		0.346213	1.76778		0.308327	3.27653		0.33243	0.909432		12.8083	1.762		0.328721	1.34658		13.6287	0.795		13.5016	1.206		13.7488	1.291		12.8424	2.924		12.7853	0.445			13.4918
13.65	7.38		0.347899	1.65014		0.346741	1.70499		0.271493	2.0687		0.301016	2.16983		0.345555	1.80988		0.347272	1.76757		0.309272	3.27591		0.333446	0.908928		12.8466	1.752		0.329727	1.34584		13.6695	0.801		13.542	1.19		13.79	1.285		12.8808	2.928		12.8236	0.439			13.5322
13.69	7.16		0.348959	1.65019		0.347798	1.70503		0.272326	2.06636		0.301936	2.16861		0.346608	1.80818		0.34833	1.76728		0.310218	3.27489		0.334463	0.909251		12.885	1.743		0.330732	1.34495		13.7103	0.814		13.5824	1.179		13.8312	1.279		12.9193	2.924		12.8618	0.437			13.5726
13.73	6.94		0.350019	1.64949		0.348855	1.70525		0.273158	2.06548		0.302856	2.16873		0.347661	1.80671		0.349389	1.76653		0.311163	3.27418		0.335479	0.90868		12.9233	1.735		0.331738	1.34529		13.7511	0.839		13.6229	1.178		13.8723	1.265		12.9577	2.914		12.9001	0.433			13.613
13.77	6.71		0.351078	1.64926		0.349912	1.7049		0.27399	2.06509		0.303776	2.16887		0.348714	1.80596		0.350447	1.76537		0.312108	3.27329		0.336496	0.908563		12.9617	1.72		0.332743	1.34533		13.7919	0.868		13.6633	1.169		13.9135	1.252		12.9962	2.903		12.9384	0.426			13.6534
13.81	6.52		0.352138	1.64874		0.35097	1.70398		0.274823	2.06436		0.304696	2.16892		0.349767	1.80527		0.351506	1.76437		0.313054	3.27154		0.337512	0.906132		13	1.71		0.333749	1.34432		13.8327	0.905		13.7037	1.165		13.9547	1.241		13.0346	2.892		12.9767	0.425			13.6938
13.85	6.36		0.353198	1.64821		0.352027	1.70348		0.275655	2.06429		0.305616	2.16874		0.35082	1.80384		0.352564	1.763		0.313999	3.2694		0.338529	0.904358		13.0384	1.701		0.334754	1.34309		13.8735	0.957		13.7441	1.156		13.9958	1.229		13.0731	2.874		13.015	0.419			13.7342
13.89	6.21		0.354258	1.64728		0.353084	1.70324		0.276487	2.06307		0.306536	2.16711		0.351873	1.80259		0.353623	1.76327		0.314944	3.26833		0.339546	0.903616		13.0767	1.691		0.33576	1.34166		13.9143	1.021		13.7846	1.144		14.037	1.213		13.1115	2.858		13.0532	0.408			13.7746
13.93	6.06		0.355317	1.64633		0.354141	1.7027		0.277319	2.06235		0.307456	2.16612		0.352926	1.80269		0.354681	1.76312		0.315889	3.26825		0.340562	0.903553		13.1151	1.672		0.336765	1.3403		13.9551	1.102		13.825	1.143		14.0781	1.201		13.15	2.837		13.0915	0.405			13.815
13.97	5.94		0.356377	1.64522		0.355198	1.70348		0.278152	2.06131		0.308376	2.16529		0.353979	1.80259		0.35574	1.76352		0.316835	3.26686		0.341579	0.903502		13.1534	1.658		0.337771	1.33879		13.996	1.2		13.8654	1.135		14.1193	1.186		13.1884	2.813		13.1298	0.398			13.8554
14.02	5.83		0.357437	1.64503		0.356255	1.70387		0.278984	2.0605		0.309296	2.16434		0.355031	1.80253		0.356798	1.76271		0.31778	3.26574		0.342595	0.90416		13.1918	1.656		0.338776	1.33823		14.0368	1.308		13.9058	1.124		14.1605	1.18		13.2269	2.781		13.1681	0.388			13.8958
14.06	5.72		0.358496	1.64464		0.357312	1.70381		0.279816	2.05994		0.310215	2.16343		0.356084	1.80241		0.357857	1.76148		0.318725	3.26579		0.343612	0.903452		13.2301	1.651		0.339782	1.33725		14.0776	1.438		13.9463	1.121		14.2016	1.164		13.2653	2.753		13.2064	0.385			13.9362
14.1	5.62		0.359556	1.6436		0.358369	1.70419		0.280648	2.05889		0.311135	2.1627		0.357137	1.80277		0.358915	1.76035		0.319671	3.26484		0.344628	0.902876		13.2685	1.645		0.340787	1.33503		14.1184	1.575		13.9867	1.116		14.2428	1.159		13.3038	2.73		13.2446	0.381			13.9766
14.14	5.54		0.360616	1.64275		0.359426	1.70411		0.281481	2.05889		0.312055	2.16191		0.35819	1.80229		0.359974	1.7605		0.320616	3.26415		0.345645	0.902401		13.3068	1.639		0.341793	1.33471		14.1592	1.713		14.0271	1.111		14.284	1.156		13.3422	2.703		13.2829	0.377			14.017
14.18	5.47		0.361675	1.64334		0.360484	1.70439		0.282313	2.0586		0.312975	2.16097		0.359243	1.80089		0.361032	1.76054		0.321561	3.26345		0.346661	0.902824		13.3452	1.637		0.342798	1.33471		14.2	1.854		14.0675	1.111		14.3251	1.15		13.3807	2.68		13.3212	0.37			14.0573
14.22	5.39		0.362735	1.64338		0.361541	1.70498		0.283145	2.05727		0.313895	2.1607		0.360296	1.80017		0.362091	1.75968		0.322506	3.2631		0.347678	0.903968		13.3835	1.633		0.343804	1.33403		14.2408	1.992		14.108	1.103		14.3663	1.144		13.4191	2.65		13.3595	0.357			14.0977
14.26	5.31		0.363795	1.64284		0.362598	1.70438		0.283978	2.0569		0.314815	2.15978		0.361349	1.80032		0.363149	1.76031		0.323452	3.26289		0.348695	0.903922		13.4219	1.638		0.344809	1.33312		14.2816	2.121		14.1484	1.089		14.4075	1.126		13.4576	2.619		13.3978	0.354			14.1381
14.3	5.24		0.364854	1.6424		0.363655	1.70411		0.28481	2.05622		0.315735	2.15847		0.362402	1.80134		0.364208	1.75985		0.324397	3.26134		0.349711	0.903599		13.4602	1.648		0.345815	1.33232		14.3224	2.241		14.1888	1.08		14.4486	1.11		13.496	2.598		13.436	0.348			14.1785
14.34	5.16		0.365914	1.64153		0.364712	1.70336		0.285642	2.05541		0.316655	2.15745		0.363455	1.8009		0.365266	1.75915		0.325342	3.25983		0.350728	0.902209		13.4986	1.662		0.34682	1.33171		14.3632	2.34		14.2292	1.074		14.4898	1.1		13.5345	2.58		13.4743	0.35			14.2189
14.38	5.07		0.366974	1.64211		0.365769	1.70459		0.286474	2.05416		0.317575	2.15746		0.364508	1.80029		0.366325	1.75914		0.326288	3.25888		0.351744	0.899049		13.5369	1.691		0.347826	1.33087		14.404	2.422		14.2697	1.065		14.531	1.091		13.5729	2.557		13.5126	0.354			14.2593
14.42	4.97		0.368034	1.64163		0.366826	1.70559		0.287307	2.05241		0.318495	2.15684		0.365561	1.80058		0.367383	1.75812		0.327233	3.25831		0.352761	0.89909		13.5752	1.732		0.348831	1.32986		14.4448	2.491		14.3101	1.054		14.5721	1.084		13.6114	2.541		13.5509	0.351			14.2997
14.46	4.87		0.369093	1.64114		0.367883	1.70521		0.288139	2.05128		0.319415	2.1567		0.366614	1.79985		0.368442	1.75754		0.328178	3.25724		0.353777	0.898492		13.6136	1.783		0.349837	1.32995		14.4856	2.547		14.3505	1.051		14.6133	1.073		13.6498	2.533		13.5892	0.34			14.3401
14.5	4.78		0.370153	1.63957		0.368941	1.70588		0.288971	2.05007		0.320335	2.15662		0.367667	1.79968		0.3695	1.75714		0.329124	3.2554		0.354794	0.897829		13.6519	1.847		0.350842	1.32825		14.5264	2.572		14.3909	1.044		14.6544	1.053		13.6883	2.521		13.6274	0.326			14.3805
14.54	4.66		0.371213	1.63888		0.369998	1.70556		0.289803	2.04822		0.321255	2.157		0.368719	1.79883		0.370559	1.75636		0.330069	3.25309		0.35581	0.898343		13.6903	1.929		0.351848	1.3292		14.5672	2.57		14.4313	1.025		14.6956	1.037		13.7267	2.506		13.6657	0.322			14.4209
14.59	4.52		0.372272	1.63793		0.371055	1.7063		0.290636	2.04755		0.322175	2.1569		0.369772	1.79866		0.371617	1.75607		0.331014	3.25211		0.356827	0.898875		13.7286	2.029		0.352853	1.32897		14.608	2.553		14.4718	1.023		14.7368	1.03		13.7652	2.507		13.704	0.322			14.4613
14.63	4.39		0.373332	1.63783		0.372112	1.70634		0.291468	2.04699		0.323095	2.15624		0.370825	1.79882		0.372676	1.75503		0.331959	3.2514		0.357844	0.898032		13.767	2.165		0.353859	1.32841		14.6488	2.53		14.5122	1.023		14.7779	1.029		13.8036	2.512		13.7423	0.318			14.5017
14.67	4.26		0.374392	1.63853		0.373169	1.70645		0.2923	2.04615		0.324015	2.15597		0.371878	1.79848		0.373734	1.75354		0.332905	3.25113		0.35886	0.897769		13.8053	2.325		0.354864	1.32806		14.6896	2.49		14.5526	1.014		14.8191	1.019		13.8421	2.518		13.7806	0.317			14.5421
14.71	4.14		0.375451	1.63986		0.374226	1.70518		0.293132	2.04417		0.324935	2.15497		0.372931	1.79787		0.374793	1.75382		0.33385	3.25058		0.359877	0.896981		13.8437	2.53		0.35587	1.3276		14.7304	2.431		14.593	1.003		14.8603	1.006		13.8805	2.533		13.8188	0.311			14.5825
14.75	4.01		0.376511	1.64009		0.375283	1.70599		0.293965	2.04286		0.325855	2.1546		0.373984	1.79731		0.375851	1.75401		0.334795	3.24968		0.360893	0.896045		13.882	2.778		0.356875	1.32709		14.7712	2.363		14.6335	0.992		14.9014	0.997		13.919	2.548		13.8571	0.311			14.6229
14.79	3.89		0.377571	1.63953		0.37634	1.70641		0.294797	2.04261		0.326775	2.15485		0.375037	1.79729		0.37691	1.75392		0.335741	3.24877		0.36191	0.895105		13.9204	3.025		0.357881	1.32711		14.812	2.288		14.6739	0.984		14.9426	0.988		13.9574	2.561		13.8954	0.317			14.6633
14.83	3.76		0.378631	1.63818		0.377398	1.70534		0.295629	2.042		0.327695	2.15513		0.37609	1.79678		0.377968	1.75276		0.336686	3.24671		0.362926	0.894669		13.9587	3.31		0.358886	1.32703		14.8528	2.204		14.7143	0.978		14.9838	0.986		13.9959	2.581		13.9337	0.323			14.7037
14.87	3.63		0.37969	1.63772		0.378455	1.70537		0.296462	2.04068		0.328615	2.15509		0.377143	1.79612		0.379027	1.75199		0.337631	3.24689		0.363943	0.89525		13.9971	3.59		0.359892	1.3272		14.8936	2.126		14.7547	0.974		15.0249	0.984		14.0343	2.618		13.9719	0.332			14.7441
14.91	3.51		0.38075	1.6373		0.379512	1.70443		0.297294	2.04067		0.329535	2.15445		0.378196	1.79519		0.380085	1.75201		0.338576	3.24661		0.364959	0.896311		14.0354	3.913		0.360897	1.32725		14.9345	2.048		14.7952	0.962		15.0661	0.974		14.0728	2.66		14.0102	0.346			14.7845
14.95	3.4		0.38181	1.63733		0.380569	1.7036		0.298126	2.04097		0.330455	2.15466		0.379249	1.79571		0.381144	1.75207		0.339522	3.2461		0.365976	0.896919		14.0738	4.22		0.361903	1.32608		14.9753	1.972		14.8356	0.956		15.1073	0.967		14.1112	2.687		14.0485	0.36			14.8248
14.99	3.3		0.382869	1.63708		0.381626	1.70253		0.298958	2.03972		0.331375	2.15448		0.380302	1.79599		0.382202	1.7515		0.340467	3.24616		0.366993	0.89688		14.1121	4.554		0.362908	1.32529		15.0161	1.892		14.876	0.952		15.1484	0.963		14.1497	2.718		14.0868	0.37			14.8652
15.03	3.2		0.383929	1.63682		0.382683	1.70373		0.299791	2.03842		0.332295	2.15434		0.381355	1.79613		0.383261	1.75168		0.341412	3.24545		0.368009	0.896205		14.1505	4.852		0.363914	1.32496		15.0569	1.806		14.9164	0.944		15.1896	0.947		14.1881	2.758		14.1251	0.385			14.9056
15.07	3.11		0.384989	1.63696		0.38374	1.70397		0.300623	2.03655		0.333215	2.15376		0.382408	1.79534		0.384319	1.75174		0.342358	3.24415		0.369026	0.895967		14.1888	5.142		0.364919	1.32421		15.0977	1.729		14.9569	0.937		15.2307	0.939		14.2266	2.793		14.1633	0.4			14.946
15.12	3.01		0.386048	1.63725		0.384797	1.70372		0.301455	2.03624		0.334135	2.15243		0.38346	1.79425		0.385378	1.7509		0.343303	3.24289		0.370042	0.895769		14.2272	5.385		0.365925	1.32292		15.1385	1.658		14.9973	0.934		15.2719	0.938		14.265	2.83		14.2016	0.409			14.9864
15.16	2.91		0.387108	1.63713		0.385855	1.70265		0.302287	2.03434		0.335055	2.15115		0.384513	1.79395		0.386436	1.74937		0.344248	3.24174		0.371059	0.894511		14.2655	5.578		0.36693	1.32112		15.1793	1.582		15.0377	0.933		15.3131	0.937		14.3035	2.858		14.2399	0.423			15.0268
15.2	2.83		0.388168	1.63713		0.386912	1.70216		0.30312	2.03291		0.335975	2.14982		0.385566	1.79483		0.387495	1.74794		0.345193	3.24091		0.372075	0.894336		14.3039	5.757		0.367936	1.32025		15.2201	1.52		15.0781	0.927		15.3542	0.938		14.3419	2.888		14.2782	0.435			15.0672
15.24	2.75		0.389227	1.63696		0.387969	1.70149		0.303952	2.03223		0.336895	2.15063		0.386619	1.79448		0.388553	1.74747		0.346139	3.23927		0.373092	0.894256		14.3422	5.875		0.368941	1.32026		15.2609	1.461		15.1186	0.927		15.3954	0.935		14.3804	2.925		14.3165	0.446			15.1076
15.28	2.67		0.390287	1.63716		0.389026	1.7015		0.304784	2.03179		0.337815	2.1506		0.387672	1.79417		0.389612	1.74739		0.347084	3.23872		0.374108	0.893534		14.3806	5.955		0.369947	1.31957		15.3017	1.401		15.159	0.923		15.4366	0.924		14.4188	2.945		14.3547	0.455			15.148
15.32	2.59		0.391347	1.63688		0.390083	1.70073		0.305616	2.03046		0.338735	2.15134		0.388725	1.7943		0.39067	1.74705		0.348029	3.23909		0.375125	0.892897		14.4189	5.98		0.370952	1.31897		15.3425	1.338		15.1994	0.919		15.4777	0.918		14.4573	2.966		14.393	0.456			15.1884
15.36	2.53		0.392407	1.63655		0.39114	1.69932		0.306449	2.02985		0.339655	2.15157		0.389778	1.79383		0.391729	1.74666		0.348975	3.23807		0.376142	0.890985		14.4573	5.952		0.371958	1.31751		15.3833	1.287		15.2398	0.915		15.5189	0.912		14.4957	2.977		14.4313	0.46			15.2288
15.4	2.46		0.393466	1.63596		0.392197	1.69871		0.307281	2.02896		0.340575	2.15166		0.390831	1.7941		0.392787	1.74677		0.34992	3.23777		0.377158	0.890911		14.4956	5.892		0.372963	1.31631		15.4241	1.236		15.2803	0.91		15.5601	0.902		14.5342	2.977		14.4696	0.471			15.2692
15.44	2.38		0.394526	1.63492		0.393254	1.69785		0.308113	2.02795		0.341495	2.15164		0.391884	1.79401		0.393846	1.74694		0.350865	3.23726		0.378175	0.890643		14.534	5.785		0.373969	1.31526		15.4649	1.191		15.3207	0.904		15.6012	0.898		14.5726	2.981		14.5079	0.469			15.3096
15.48	2.32		0.395586	1.63482		0.394312	1.6966		0.308946	2.027		0.342415	2.15175		0.392937	1.79379		0.394904	1.74697		0.351811	3.23658		0.379191	0.891981		14.5723	5.662		0.374974	1.31481		15.5057	1.151		15.3611	0.901		15.6424	0.891		14.6111	2.986		14.5461	0.465			15.35
15.52	2.24		0.396645	1.63422		0.395369	1.69564		0.309778	2.02496		0.343335	2.15174		0.39399	1.79318		0.395963	1.74641		0.352756	3.23456		0.380208	0.892286		14.6106	5.502		0.37598	1.31542		15.5465	1.106		15.4015	0.897		15.6836	0.889		14.6495	2.991		14.5844	0.47			15.3904
15.56	2.18		0.397705	1.63459		0.396426	1.69479		0.31061	2.02332		0.344255	2.15146		0.395043	1.79329		0.397021	1.74592		0.353701	3.23331		0.381224	0.892386		14.649	5.319		0.376985	1.31639		15.5873	1.06		15.4419	0.886		15.7247	0.88		14.688	2.985		14.6227	0.468			15.4308
15.6	2.12		0.398765	1.6339		0.397483	1.69505		0.311442	2.02321		0.345175	2.15038		0.396096	1.7933		0.39808	1.74639		0.354646	3.23305		0.382241	0.89285		14.6873	5.121		0.377991	1.31801		15.6281	1.018		15.4824	0.876		15.7659	0.88		14.7264	2.975		14.661	0.449			15.4712
15.65	2.07		0.399824	1.63215		0.39854	1.69409		0.312275	2.02124		0.346095	2.14966		0.397149	1.79301		0.399138	1.74533		0.355592	3.23373		0.383257	0.891685		14.7257	4.89		0.378996	1.3196		15.6689	0.982		15.5228	0.881		15.807	0.884		14.7649	2.964		14.6993	0.435			15.5116
15.69	2.02		0.400884	1.631		0.399597	1.69452		0.313107	2.02033		0.347015	2.14989		0.398201	1.79209		0.400197	1.74651		0.356537	3.23319		0.384274	0.891048		14.764	4.687		0.380002	1.31996		15.7097	0.948		15.5632	0.877		15.8482	0.878		14.8033	2.949		14.7375	0.43			15.552
15.73	1.96		0.401944	1.63139		0.400654	1.6941		0.313939	2.02123		0.347935	2.15038		0.399254	1.79083		0.401255	1.74555		0.357482	3.23164		0.385291	0.890238		14.8024	4.473		0.381007	1.3197		15.7505	0.907		15.6036	0.874		15.8894	0.873		14.8418	2.936		14.7758	0.431			15.5923
15.77	1.9		0.403003	1.63157		0.401711	1.69418		0.314771	2.02037		0.348855	2.15062		0.400307	1.79092		0.402314	1.74489		0.358428	3.23066		0.386307	0.890075		14.8407	4.284		0.382013	1.31917		15.7913	0.878		15.6441	0.877		15.9305	0.866		14.8802	2.925		14.8141	0.425			15.6327
15.81	1.84		0.404063	1.63114		0.402768	1.69425		0.315604	2.01945		0.349775	2.14998		0.40136	1.79127		0.403372	1.74611		0.359373	3.22902		0.387324	0.889512		14.8791	4.076		0.383018	1.31948		15.8322	0.851		15.6845	0.871		15.9717	0.863		14.9187	2.906		14.8524	0.412			15.6731
15.85	1.8		0.405123	1.63022		0.403826	1.69421		0.316436	2.01838		0.350695	2.1493		0.402413	1.79097		0.404431	1.74549		0.360318	3.22769		0.38834	0.88868		14.9174	3.891		0.384024	1.32005		15.873	0.818		15.7249	0.867		16.0129	0.859		14.9571	2.892		14.8907	0.4			15.7135
15.89	1.76		0.406183	1.62924		0.404883	1.69441		0.317268	2.01671		0.351615	2.1485		0.403466	1.78945		0.405489	1.74468		0.361263	3.22622		0.389357	0.887843		14.9558	3.683		0.385029	1.31989		15.9138	0.787		15.7653	0.861		16.054	0.857		14.9956	2.878		14.9289	0.395			15.7539
15.93	1.71		0.407242	1.62854		0.40594	1.69389		0.3181	2.0163		0.352535	2.14761		0.404519	1.789		0.406548	1.74415		0.362209	3.22566		0.390373	0.887427		14.9941	3.498		0.386035	1.32031		15.9546	0.762		15.8058	0.857		16.0952	0.855		15.034	2.856		14.9672	0.379			15.7943
15.97	1.67		0.408302	1.62823		0.406997	1.69273		0.318933	2.0157		0.353455	2.14752		0.405572	1.78919		0.407606	1.74323		0.363154	3.22403		0.39139	0.887114		15.0325	3.323		0.38704	1.32015		15.9954	0.742		15.8462	0.86		16.1364	0.847		15.0725	2.837		15.0055	0.365			15.8347
16.01	1.63		0.409362	1.62774		0.408054	1.69183		0.319765	2.01402		0.354374	2.14897		0.406625	1.78906		0.408665	1.74281		0.364099	3.22361		0.392406	0.887002		15.0708	3.165		0.388046	1.31936		16.0362	0.722		15.8866	0.855		16.1775	0.845		15.1109	2.813		15.0438	0.353			15.8751
16.05	1.58		0.410421	1.6264		0.409111	1.69169		0.320597	2.01371		0.355294	2.14921		0.407678	1.78859		0.409723	1.7434		0.365045	3.22205		0.393423	0.887576		15.1092	3.039		0.389051	1.31758		16.077	0.698		15.927	0.845		16.2187	0.843		15.1494	2.788		15.082	0.341			15.9155
16.09	1.54		0.411481	1.62536		0.410168	1.69173		0.32143	2.01242		0.356214	2.14842		0.408731	1.78813		0.410782	1.74354		0.36599	3.22211		0.39444	0.886431		15.1475	2.911		0.390057	1.31707		16.1178	0.677		15.9675	0.842		16.2598	0.832		15.1878	2.776		15.1203	0.336			15.9559
16.13	1.5		0.412541	1.62572		0.411225	1.69132		0.322262	2.01121		0.357134	2.14899		0.409784	1.788		0.41184	1.7441		0.366935	3.2213		0.395456	0.887092		15.1859	2.797		0.391062	1.31658		16.1586	0.667		16.0079	0.844		16.301	0.818		15.2263	2.757		15.1586	0.325			15.9963
16.17	1.47		0.4136	1.62599		0.412283	1.69005		0.323094	2.01051		0.358054	2.14982		0.410837	1.78762		0.412899	1.74362		0.36788	3.22043		0.396473	0.886803		15.2242	2.68		0.392068	1.31605		16.1994	0.644		16.0483	0.835		16.3422	0.816		15.2647	2.73		15.1969	0.316			16.0367
16.22	1.44		0.41466	1.62603		0.41334	1.68883		0.323926	2.00955		0.358974	2.14884		0.411889	1.78716		0.413957	1.74278		0.368826	3.21907		0.397489	0.886298		15.2626	2.587		0.393073	1.31489		16.2402	0.622		16.0887	0.828		16.3833	0.812		15.3032	2.712		15.2352	0.306			16.0771
16.26	1.4		0.41572	1.62495		0.414397	1.68817		0.324759	2.00914		0.359894	2.14819		0.412942	1.78644		0.415016	1.74275		0.369771	3.21846		0.398506	0.885207		15.3009	2.493		0.394079	1.31376		16.281	0.602		16.1292	0.825		16.4245	0.806		15.3416	2.692		15.2734	0.301			16.1175
16.3	1.37		0.41678	1.62263		0.415454	1.68921		0.325591	2.00868		0.360814	2.1474		0.413995	1.78568		0.416074	1.742		0.370716	3.21813		0.399522	0.885586		15.3393	2.412		0.395085	1.31428		16.3218	0.59		16.1696	0.82		16.4657	0.805		15.3801	2.67		15.3117	0.297			16.1579
16.34	1.34		0.417839	1.62252		0.416511	1.69003		0.326423	2.00782		0.361734	2.14669		0.415048	1.78538		0.417133	1.74072		0.371662	3.21804		0.400539	0.885852		15.3776	2.337		0.39609	1.31321		16.3626	0.583		16.21	0.817		16.5068	0.8		15.4185	2.652		15.35	0.286			16.1983
16.38	1.31		0.418899	1.62297		0.417568	1.68936		0.327255	2.00847		0.362654	2.14624		0.416101	1.78443		0.418191	1.7398		0.372607	3.21727		0.401555	0.885993		15.416	2.272		0.397096	1.31156		16.4034	0.564		16.2504	0.813		16.548	0.797		15.457	2.637		15.3883	0.277			16.2387
16.42	1.29		0.419959	1.62301		0.418625	1.689		0.328088	2.00904		0.363574	2.14614		0.417154	1.78435		0.41925	1.74045		0.373552	3.21738		0.402572	0.887053		15.4543	2.216		0.398101	1.31036		16.4442	0.548		16.2908	0.81		16.5892	0.799		15.4954	2.622		15.4266	0.27			16.2791
16.46	1.25		0.421018	1.6224		0.419682	1.68966		0.32892	2.00829		0.364494	2.14629		0.418207	1.78326		0.420308	1.74181		0.374497	3.21571		0.403589	0.887905		15.4927	2.147		0.399107	1.30966		16.485	0.54		16.3313	0.81		16.6303	0.793		15.5339	2.605		15.4648	0.263			16.3194
16.5	1.23		0.422078	1.62129		0.42074	1.68969		0.329752	2.00715		0.365414	2.14666		0.41926	1.782		0.421367	1.74259		0.375443	3.2143		0.404605	0.888282		15.531	2.1		0.400112	1.30796		16.5258	0.531		16.3717	0.811		16.6715	0.792		15.5723	2.594		15.5031	0.257			16.3598
16.54	1.2		0.423138	1.62004		0.421797	1.68923		0.330584	2.00689		0.366334	2.14642		0.420313	1.78176		0.422425	1.74223		0.376388	3.21337		0.405622	0.888536		15.5694	2.035		0.401118	1.30754		16.5666	0.525		16.4121	0.805		16.7127	0.79		15.6108	2.583		15.5414	0.248			16.4002
16.58	1.17		0.424197	1.61862		0.422854	1.68934		0.331417	2.00712		0.367254	2.14559		0.421366	1.78069		0.423484	1.74215		0.377333	3.21212		0.406638	0.888109		15.6077	1.986		0.402123	1.30706		16.6074	0.523		16.4525	0.793		16.7538	0.791		15.6492	2.572		15.5797	0.24			16.4406
16.62	1.15		0.425257	1.61834		0.423911	1.6885		0.332249	2.00574		0.368174	2.14411		0.422419	1.7804		0.424542	1.74222		0.378279	3.21284		0.407655	0.887347		15.646	1.924		0.403129	1.30669		16.6482	0.518		16.493	0.796		16.795	0.79		15.6877	2.562		15.618	0.24			16.481
16.66	1.14		0.426317	1.61695		0.424968	1.68745		0.333081	2.00468		0.369094	2.14313		0.423472	1.77928		0.425601	1.74258		0.379224	3.21139		0.408671	0.886945		15.6844	1.88		0.404134	1.30729		16.689	0.5		16.5334	0.797		16.8361	0.784		15.7261	2.552		15.6562	0.24			16.5214
16.7	1.12		0.427376	1.61626		0.426025	1.68824		0.333914	2.00399		0.370014	2.14233		0.424525	1.77911		0.426659	1.74278		0.380169	3.21134		0.409688	0.886597		15.7227	1.833		0.40514	1.30694		16.7299	0.49		16.5738	0.797		16.8773	0.776		15.7646	2.546		15.6945	0.236			16.5618
16.75	1.09		0.428436	1.61613		0.427082	1.68855		0.334746	2.00445		0.370934	2.14241		0.425578	1.7786		0.427718	1.74343		0.381115	3.2107		0.410704	0.88587		15.7611	1.793		0.406145	1.30649		16.7707	0.488		16.6142	0.799		16.9185	0.775		15.803	2.537		15.7328	0.226			16.6022
16.79	1.07		0.429496	1.61556		0.428139	1.68848		0.335578	2.00409		0.371854	2.14186		0.42663	1.77774		0.428776	1.7447		0.38206	3.20982		0.411721	0.885732		15.7994	1.747		0.407151	1.3065		16.8115	0.482		16.6547	0.795		16.9596	0.772		15.8415	2.523		15.7711	0.22			16.6426
16.83	1.05		0.430556	1.61471		0.429197	1.68817		0.33641	2.00286		0.372774	2.14149		0.427683	1.77699		0.429835	1.74547		0.383005	3.20947		0.412738	0.886114		15.8378	1.703		0.408156	1.30663		16.8523	0.475		16.6951	0.79		17.0008	0.759		15.8799	2.509		15.8094	0.214			16.683
16.87	1.03		0.431615	1.61334		0.430254	1.68846		0.337243	2.00219		0.373694	2.14143		0.428736	1.77649		0.430893	1.74488		0.38395	3.21001		0.413754	0.886706		15.8761	1.657		0.409162	1.30687		16.8931	0.468		16.7355	0.776		17.042	0.759		15.9184	2.489		15.8476	0.207			16.7234
16.91	1.01		0.432675	1.6129		0.431311	1.68851		0.338075	2.00148		0.374614	2.1414		0.429789	1.77569		0.431952	1.74455		0.384896	3.21022		0.414771	0.886586		15.9145	1.624		0.410167	1.30577		16.9339	0.469		16.7759	0.771		17.0831	0.761		15.9568	2.463		15.8859	0.208			16.7638
16.95	0.99		0.433735	1.61203		0.432368	1.68809		0.338907	2.00022		0.375534	2.14193		0.430842	1.77565		0.43301	1.74476		0.385841	3.20991		0.415787	0.886592		15.9528	1.594		0.411173	1.30416		16.9747	0.462		16.8164	0.781		17.1243	0.755		15.9953	2.442		15.9242	0.203			16.8042
16.99	0.97		0.434794	1.61216		0.433425	1.68897		0.339739	1.99787		0.376454	2.14248		0.431895	1.77456		0.434069	1.74473		0.386786	3.20944		0.416804	0.886207		15.9912	1.572		0.412178	1.30382		17.0155	0.456		16.8568	0.773		17.1655	0.75		16.0337	2.417		15.9625	0.193			16.8446
17.03	0.96		0.435854	1.6119		0.434482	1.68777		0.340572	1.9974		0.377374	2.14265		0.432948	1.77368		0.435127	1.74544		0.387732	3.2098		0.41782	0.887153		16.0295	1.538		0.413184	1.30365		17.0563	0.451		16.8972	0.769		17.2066	0.75		16.0722	2.395		16.0007	0.188			16.885
17.07	0.94		0.436914	1.61182		0.435539	1.68792		0.341404	1.99742		0.378294	2.14228		0.434001	1.77365		0.436186	1.74532		0.388677	3.20866		0.418837	0.886624		16.0679	1.501		0.414189	1.30243		17.0971	0.45		16.9376	0.779		17.2478	0.75		16.1106	2.369		16.039	0.181			16.9254
17.11	0.92		0.437973	1.61181		0.436596	1.68778		0.342236	1.997		0.379214	2.14066		0.435054	1.77402		0.437244	1.74493		0.389622	3.20687		0.419853	0.885889		16.1062	1.468		0.415195	1.30222		17.1379	0.447		16.9781	0.775		17.289	0.754		16.1491	2.335		16.0773	0.18			16.9658
17.15	0.9		0.439033	1.61104		0.437654	1.68752		0.343069	1.99541		0.380134	2.13862		0.436107	1.77286		0.438303	1.74506		0.390567	3.20676		0.42087	0.885494		16.1446	1.437		0.4162	1.30212		17.1787	0.435		17.0185	0.768		17.3301	0.747		16.1875	2.306		16.1156	0.183			17.0062
17.19	0.89		0.440093	1.61106		0.438711	1.68678		0.343901	1.99481		0.381054	2.13684		0.43716	1.77173		0.439361	1.74335		0.391513	3.20594		0.421887	0.885306		16.1829	1.412		0.417206	1.30113		17.2195	0.43		17.0589	0.765		17.3713	0.74		16.226	2.275		16.1539	0.18			17.0466
17.23	0.88		0.441152	1.61181		0.439768	1.68696		0.344733	1.99442		0.381974	2.13716		0.438213	1.77032		0.44042	1.74328		0.392458	3.20517		0.422903	0.884893		16.2213	1.384		0.418211	1.29947		17.2603	0.434		17.0993	0.758		17.4124	0.742		16.2644	2.239		16.1921	0.164			17.0869
17.27	0.88		0.442212	1.6121		0.440825	1.68691		0.345565	1.99379		0.382894	2.13727		0.439266	1.77032		0.441478	1.74233		0.393403	3.20459		0.42392	0.884209		16.2596	1.371		0.419217	1.29737		17.3011	0.433		17.1398	0.76		17.4536	0.738		16.3029	2.2		16.2304	0.166			17.1273
17.32	0.86		0.443272	1.61112		0.441882	1.68634		0.346398	1.9928		0.383814	2.13702		0.440318	1.77		0.442537	1.74275		0.394349	3.20456		0.424936	0.884696		16.298	1.353		0.420222	1.29542		17.3419	0.426		17.1802	0.766		17.4948	0.734		16.3413	2.162		16.2687	0.174			17.1677
17.36	0.85		0.444332	1.61118		0.442939	1.6866		0.34723	1.99235		0.384734	2.13613		0.441371	1.769		0.443595	1.74244		0.395294	3.20424		0.425953	0.883833		16.3363	1.335		0.421228	1.29398		17.3827	0.423		17.2206	0.76		17.5359	0.729		16.3798	2.131		16.307	0.168			17.2081
17.4	0.84		0.445391	1.61081		0.443996	1.68629		0.348062	1.99103		0.385654	2.13479		0.442424	1.76809		0.444654	1.74243		0.396239	3.20354		0.426969	0.88318		16.3747	1.321		0.422233	1.29255		17.4235	0.419		17.261	0.759		17.5771	0.723		16.4182	2.106		16.3453	0.158			17.2485
17.44	0.82		0.446451	1.61094		0.445053	1.68637		0.348894	1.98975		0.386574	2.13467		0.443477	1.76807		0.445712	1.74254		0.397184	3.20261		0.427986	0.883725		16.413	1.3		0.423239	1.29236		17.4643	0.412		17.3014	0.757		17.6183	0.718		16.4567	2.068		16.3835	0.153			17.2889
17.48	0.79		0.447511	1.61258		0.44611	1.68577		0.349727	1.98882		0.387494	2.1348		0.44453	1.76735		0.446771	1.74251		0.39813	3.20223		0.429002	0.883591		16.4514	1.284		0.424244	1.29012		17.5051	0.413		17.3419	0.755		17.6594	0.722		16.4951	2.025		16.4218	0.148			17.3293
17.52	0.78		0.44857	1.61402		0.447168	1.68503		0.350559	1.98809		0.388414	2.13359		0.445583	1.76719		0.447829	1.74322		0.399075	3.20228		0.430019	0.882858		16.4897	1.267		0.42525	1.28924		17.5459	0.411		17.3823	0.764		17.7006	0.725		16.5336	1.993		16.4601	0.147			17.3697
17.56	0.78		0.44963	1.61271		0.448225	1.68492		0.351391	1.98789		0.389334	2.13304		0.446636	1.76654		0.448888	1.7436		0.40002	3.20145		0.431036	0.883081		16.5281	1.256		0.426255	1.28823		17.5867	0.416		17.4227	0.766		17.7418	0.721		16.572	1.954		16.4984	0.148			17.4101
17.6	0.77		0.45069	1.61209		0.449282	1.68442		0.352223	1.98841		0.390254	2.13277		0.447689	1.766		0.449946	1.74397		0.400966	3.20236		0.432052	0.882319		16.5664	1.251		0.427261	1.2877		17.6276	0.42		17.4631	0.76		17.7829	0.717		16.6105	1.914		16.5367	0.143			17.4505
17.64	0.76		0.451749	1.61242		0.450339	1.68425		0.353056	1.98785		0.391174	2.1328		0.448742	1.76466		0.451005	1.74341		0.401911	3.20176		0.433069	0.882955		16.6048	1.235		0.428266	1.28735		17.6684	0.419		17.5036	0.758		17.8241	0.716		16.6489	1.876		16.5749	0.138			17.4909
17.68	0.75		0.452809	1.61243		0.451396	1.68419		0.353888	1.98793		0.392094	2.1327		0.449795	1.7642		0.452063	1.74339		0.402856	3.2016		0.434085	0.88279		16.6431	1.219		0.429272	1.28636		17.7092	0.409		17.544	0.75		17.8653	0.72		16.6874	1.842		16.6132	0.139			17.5313
17.72	0.73		0.453869	1.6122		0.452453	1.68496		0.35472	1.98771		0.393014	2.13299		0.450848	1.76453		0.453122	1.74315		0.403802	3.20004		0.435102	0.882572		16.6815	1.204		0.430277	1.2856		17.75	0.4		17.5844	0.75		17.9064	0.718		16.7258	1.816		16.6515	0.144			17.5717
17.76	0.72		0.454928	1.61069		0.45351	1.68493		0.355553	1.9862		0.393934	2.13351		0.451901	1.76384		0.45418	1.7438		0.404747	3.20038		0.436118	0.882492		16.7198	1.2		0.431283	1.28547		17.7908	0.403		17.6248	0.763		17.9476	0.709		16.7643	1.787		16.6898	0.139			17.6121
17.8	0.72		0.455988	1.60988		0.454567	1.68634		0.356385	1.98545		0.394854	2.1333		0.452954	1.76475		0.455238	1.74416		0.405692	3.19965		0.437135	0.881564		16.7581	1.187		0.432288	1.28444		17.8316	0.403		17.6653	0.764		17.9887	0.707		16.8027	1.752		16.7281	0.135			17.6525
17.85	0.71		0.457048	1.60985		0.455625	1.68786		0.357217	1.98466		0.395774	2.13262		0.454007	1.7644		0.456297	1.74343		0.406637	3.19998		0.438151	0.881977		16.7965	1.181		0.433294	1.28449		17.8724	0.395		17.7057	0.754		18.0299	0.704		16.8412	1.728		16.7663	0.136			17.6929
17.89	0.7		0.458108	1.61078		0.456682	1.68715		0.358049	1.98422		0.396693	2.13295		0.455059	1.76395		0.457355	1.74283		0.407583	3.19911		0.439168	0.882444		16.8348	1.173		0.434299	1.28432		17.9132	0.39		17.7461	0.755		18.0711	0.696		16.8796	1.703		16.8046	0.129			17.7333
17.93	0.69		0.459167	1.61103		0.457739	1.68535		0.358882	1.9837		0.397613	2.133		0.456112	1.76469		0.458414	1.74261		0.408528	3.19908		0.440185	0.88281		16.8732	1.169		0.435305	1.28484		17.954	0.39		17.7865	0.753		18.1122	0.698		16.9181	1.678		16.8429	0.127			17.7737
17.97	0.68		0.460227	1.61018		0.458796	1.68533		0.359714	1.98388		0.398533	2.13274		0.457165	1.76541		0.459472	1.74297		0.409473	3.19862		0.441201	0.882328		16.9115	1.161		0.43631	1.28392		17.9948	0.381		17.827	0.747		18.1534	0.702		16.9565	1.652		16.8812	0.132			17.8141
18.01	0.67		0.461287	1.61079		0.459853	1.68515		0.360546	1.98309		0.399453	2.13201		0.458218	1.76461		0.460531	1.74386		0.410419	3.1974		0.442218	0.881775		16.9499	1.154		0.437316	1.2841		18.0356	0.378		17.8674	0.742		18.1946	0.702		16.995	1.629		16.9195	0.133			17.8544
18.05	0.66		0.462346	1.61112		0.46091	1.68485		0.361378	1.98269		0.400373	2.13195		0.459271	1.76419		0.461589	1.74459		0.411364	3.19679		0.443234	0.881661		16.9882	1.147		0.438321	1.28344		18.0764	0.384		17.9078	0.744		18.2357	0.705		17.0334	1.608		16.9577	0.127			17.8948
18.09	0.66		0.463406	1.61157		0.461967	1.68406		0.362211	1.98195		0.401293	2.13194		0.460324	1.76492		0.462648	1.74492		0.412309	3.19633		0.444251	0.880087		17.0266	1.139		0.439327	1.2834		18.1172	0.378		17.9482	0.745		18.2769	0.703		17.0719	1.585		16.996	0.127			17.9352
18.13	0.65		0.464466	1.61111		0.463024	1.68468		0.363043	1.9808		0.402213	2.13221		0.461377	1.7657		0.463706	1.74479		0.413254	3.19675		0.445267	0.879351		17.0649	1.137		0.440332	1.28283		18.158	0.367		17.9887	0.746		18.3181	0.69		17.1103	1.565		17.0343	0.124			17.9756
18.17	0.63		0.465525	1.61088		0.464082	1.68419		0.363875	1.9798		0.403133	2.13234		0.46243	1.7651		0.464765	1.74418		0.4142	3.19612		0.446284	0.878095		17.1033	1.129		0.441338	1.28224		18.1988	0.366		18.0291	0.747		18.3592	0.687		17.1488	1.539		17.0726	0.12			18.016
18.21	0.62		0.466585	1.61009		0.465139	1.68473		0.364707	1.97984		0.404053	2.13316		0.463483	1.7653		0.465823	1.74399		0.415145	3.19559		0.4473	0.877519		17.1416	1.122		0.442343	1.28123		18.2396	0.369		18.0695	0.746		18.4004	0.694		17.1872	1.523		17.1108	0.122			18.0564
18.25	0.62		0.467645	1.61086		0.466196	1.68447		0.36554	1.98011		0.404973	2.13212		0.464536	1.76514		0.466882	1.74378		0.41609	3.19607		0.448317	0.878432		17.18	1.112		0.443349	1.28032		18.2804	0.371		18.1099	0.74		18.4416	0.696		17.2257	1.508		17.1491	0.126			18.0968
18.29	0.61		0.468705	1.61043		0.467253	1.68351		0.366372	1.98103		0.405893	2.13214		0.465589	1.76477		0.46794	1.74386		0.417036	3.1957		0.449334	0.879107		17.2183	1.108		0.444354	1.27977		18.3212	0.367		18.1504	0.739		18.4827	0.697		17.2641	1.489		17.1874	0.127			18.1372
18.33	0.6		0.469764	1.60934		0.46831	1.68262		0.367204	1.9813		0.406813	2.13146		0.466642	1.76415		0.468999	1.74428		0.417981	3.19501		0.45035	0.87908		17.2567	1.106		0.44536	1.27918		18.362	0.366		18.1908	0.747		18.5239	0.697		17.3026	1.475		17.2257	0.127			18.1776
18.37	0.59		0.470824	1.60901		0.469367	1.68251		0.368037	1.98151		0.407733	2.13127		0.467695	1.76451		0.470057	1.74344		0.418926	3.19488		0.451367	0.879683		17.295	1.101		0.446365	1.27849		18.4028	0.366		18.2312	0.746		18.565	0.686		17.341	1.462		17.264	0.118			18.218
18.42	0.58		0.471884	1.60966		0.470424	1.68273		0.368869	1.98023		0.408653	2.13116		0.468747	1.76385		0.471116	1.74322		0.419871	3.19354		0.452383	0.879652		17.3334	1.095		0.447371	1.27723		18.4436	0.362		18.2716	0.748		18.6062	0.683		17.3795	1.448		17.3022	0.113			18.2584
18.46	0.57		0.472943	1.60943		0.471481	1.68311		0.369701	1.9788		0.409573	2.13199		0.4698	1.76395		0.472174	1.74321		0.420817	3.19307		0.4534	0.879309		17.3717	1.087		0.448376	1.2762		18.4844	0.355		18.312	0.747		18.6474	0.694		17.4179	1.438		17.3405	0.124			18.2988
18.5	0.57		0.474003	1.60911		0.472539	1.68261		0.370533	1.97839		0.410493	2.13269		0.470853	1.76445		0.473233	1.74358		0.421762	3.1914		0.454416	0.879284		17.4101	1.084		0.449382	1.27563		18.5253	0.348		18.3525	0.746		18.6885	0.698		17.4564	1.431		17.3788	0.125			18.3392
18.54	0.56		0.475063	1.60926		0.473596	1.68257		0.371366	1.97791		0.411413	2.13312		0.471906	1.76453		0.474291	1.74463		0.422707	3.19065		0.455433	0.878842		17.4484	1.083		0.450387	1.27584		18.5661	0.35		18.3929	0.745		18.7297	0.697		17.4948	1.419		17.4171	0.122			18.3796
18.58	0.55		0.476122	1.60844		0.474653	1.68249		0.372198	1.97798		0.412333	2.1337		0.472959	1.7652		0.47535	1.74367		0.423653	3.18982		0.456449	0.879397		17.4868	1.077		0.451393	1.27549		18.6069	0.346		18.4333	0.751		18.7709	0.711		17.5333	1.41		17.4554	0.118			18.42
18.62	0.55		0.477182	1.60927		0.47571	1.68244		0.37303	1.97752		0.413253	2.13388		0.474012	1.76582		0.476408	1.74345		0.424598	3.18894		0.457466	0.879647		17.5251	1.071		0.452398	1.27585		18.6477	0.345		18.4737	0.755		18.812	0.719		17.5717	1.397		17.4936	0.117			18.4604
18.66	0.55		0.478242	1.60968		0.476767	1.68381		0.373862	1.97673		0.414173	2.13365		0.475065	1.76431		0.477467	1.74316		0.425543	3.18736		0.458483	0.879256		17.5635	1.067		0.453404	1.27479		18.6885	0.349		18.5142	0.755		18.8532	0.721		17.6102	1.389		17.5319	0.119			18.5008
18.7	0.54		0.479301	1.60776		0.477824	1.68461		0.374695	1.97644		0.415093	2.13416		0.476118	1.76423		0.478525	1.74305		0.426488	3.18591		0.459499	0.879309		17.6018	1.058		0.454409	1.27451		18.7293	0.345		18.5546	0.764		18.8944	0.722		17.6486	1.38		17.5702	0.122			18.5412
18.74	0.54		0.480361	1.60783		0.478881	1.68474		0.375527	1.97689		0.416013	2.13291		0.477171	1.76536		0.479584	1.74224		0.427434	3.18608		0.460516	0.879556		17.6402	1.051		0.455415	1.27418		18.7701	0.343		18.595	0.766		18.9355	0.727		17.6871	1.381		17.6085	0.12			18.5816
18.78	0.54		0.481421	1.60732		0.479938	1.68462		0.376359	1.97784		0.416933	2.13337		0.478224	1.76589		0.480642	1.74251		0.428379	3.18471		0.461532	0.87952		17.6785	1.043		0.45642	1.2734		18.8109	0.342		18.6354	0.768		18.9767	0.742		17.7255	1.376		17.6468	0.113			18.6219
18.82	0.53		0.482481	1.60748		0.480995	1.68454		0.377191	1.97898		0.417853	2.13224		0.479277	1.7668		0.481701	1.74258		0.429324	3.18386		0.462549	0.878427		17.7169	1.04		0.457426	1.27311		18.8517	0.346		18.6759	0.778		19.0178	0.755		17.764	1.364		17.685	0.118			18.6623
18.86	0.52		0.48354	1.60735		0.482053	1.68384		0.378024	1.97949		0.418773	2.13191		0.48033	1.76654		0.482759	1.74286		0.43027	3.18389		0.463565	0.878488		17.7552	1.037		0.458431	1.27185		18.8925	0.35		18.7163	0.784		19.059	0.765		17.8024	1.353		17.7233	0.123			18.7027
18.9	0.52		0.4846	1.60775		0.48311	1.68274		0.378856	1.97962		0.419693	2.13118		0.481383	1.76539		0.483818	1.74282		0.431215	3.18413		0.464582	0.878507		17.7935	1.028		0.459437	1.27094		18.9333	0.344		18.7567	0.791		19.1002	0.773		17.8409	1.347		17.7616	0.119			18.7431
18.95	0.52		0.48566	1.60736		0.484167	1.68199		0.379688	1.97958		0.420613	2.13183		0.482436	1.7658		0.484876	1.74292		0.43216	3.18337		0.465598	0.878632		17.8319	1.023		0.460442	1.27067		18.9741	0.343		18.7971	0.8		19.1413	0.782		17.8793	1.353		17.7999	0.116			18.7835
18.99	0.51		0.486719	1.60657		0.485224	1.68022		0.380521	1.97858		0.421533	2.134		0.483488	1.76609		0.485935	1.74382		0.433106	3.1832		0.466615	0.878513		17.8702	1.018		0.461448	1.27003		19.0149	0.341		18.8376	0.811		19.1825	0.785		17.9178	1.359		17.8382	0.108			18.8239
19.03	0.51		0.487779	1.60576		0.486281	1.67843		0.381353	1.97901		0.422453	2.13642		0.484541	1.76626		0.486993	1.74362		0.434051	3.1833		0.467632	0.878991		17.9086	1.015		0.462453	1.26969		19.0557	0.339		18.878	0.819		19.2237	0.789		17.9562	1.358		17.8764	0.113			18.8643
19.07	0.51		0.488839	1.60522		0.487338	1.67835		0.382185	1.97894		0.423373	2.13599		0.485594	1.76604		0.488052	1.74292		0.434996	3.18336		0.468648	0.879376		17.9469	1.013		0.463459	1.26941		19.0965	0.339		18.9184	0.826		19.2648	0.809		17.9947	1.357		17.9147	0.122			18.9047
19.11	0.5		0.489898	1.60308		0.488395	1.67848		0.383017	1.97853		0.424293	2.13612		0.486647	1.76524		0.48911	1.74298		0.435941	3.1839		0.469665	0.878573		17.9853	1.003		0.464464	1.26978		19.1373	0.338		18.9588	0.84		19.306	0.836		18.0331	1.354		17.953	0.12			18.9451
19.15	0.5		0.490958	1.60385		0.489452	1.67793		0.38385	1.97801		0.425213	2.13668		0.4877	1.76537		0.490169	1.74225		0.436887	3.18414		0.470681	0.879358		18.0236	0.992		0.46547	1.26979		19.1781	0.331		18.9993	0.856		19.3472	0.859		18.0716	1.349		17.9913	0.114			18.9855
19.19	0.5		0.492018	1.60361		0.49051	1.67798		0.384682	1.9785		0.426133	2.13681		0.488753	1.76586		0.491227	1.74209		0.437832	3.1842		0.471698	0.879513		18.062	0.982		0.466475	1.26888		19.2189	0.338		19.0397	0.872		19.3883	0.874		18.11	1.345		18.0296	0.111			19.0259
19.23	0.49		0.493077	1.60305		0.491567	1.67685		0.385514	1.97819		0.427053	2.13767		0.489806	1.76629		0.492286	1.74163		0.438777	3.18339		0.472714	0.879676		18.1003	0.981		0.467481	1.26856		19.2597	0.343		19.0801	0.891		19.4295	0.901		18.1485	1.348		18.0678	0.107			19.0663
19.27	0.48		0.494137	1.60354		0.492624	1.67642		0.386346	1.97809		0.427973	2.13822		0.490859	1.76607		0.493344	1.74165		0.439723	3.18243		0.473731	0.879967		18.1387	0.975		0.468486	1.2686		19.3005	0.337		19.1205	0.915		19.4707	0.942		18.1869	1.345		18.1061	0.107			19.1067
19.31	0.48		0.495197	1.60183		0.493681	1.67586		0.387179	1.97816		0.428893	2.1383		0.491912	1.76652		0.494403	1.74204		0.440668	3.18171		0.474747	0.88		18.177	0.973		0.469492	1.26765		19.3413	0.334		19.1609	0.931		19.5118	0.984		18.2254	1.351		18.1444	0.107			19.1471
19.35	0.48		0.496257	1.60254		0.494738	1.6752		0.388011	1.97703		0.429813	2.1387		0.492965	1.76604		0.495461	1.74109		0.441613	3.18139		0.475764	0.880114		18.2154	0.97		0.470497	1.26756		19.3821	0.33		19.2014	0.95		19.553	1.032		18.2638	1.358		18.1827	0.103			19.1875
19.39	0.48		0.497316	1.60275		0.495795	1.67382		0.388843	1.97572		0.430733	2.13921		0.494018	1.76469		0.49652	1.74156		0.442558	3.18038		0.476781	0.8802		18.2537	0.968		0.471503	1.26819		19.423	0.33		19.2418	0.978		19.5941	1.091		18.3023	1.362		18.2209	0.109			19.2279
19.43	0.48		0.498376	1.60204		0.496852	1.67342		0.389675	1.97618		0.431653	2.1389		0.495071	1.76531		0.497578	1.74177		0.443504	3.17895		0.477797	0.881048		18.2921	0.966		0.472509	1.26809		19.4638	0.336		19.2822	1.021		19.6353	1.16		18.3407	1.365		18.2592	0.112			19.2683
19.47	0.49		0.499436	1.60084		0.497909	1.6724		0.390508	1.97691		0.432573	2.13889		0.496124	1.76565		0.498637	1.74303		0.444449	3.17883		0.478814	0.881892		18.3304	0.957		0.473514	1.26808		19.5046	0.334		19.3226	1.063		19.6765	1.241		18.3792	1.373		18.2975	0.111			19.3087
19.52	0.48		0.500495	1.60055		0.498967	1.67307		0.39134	1.97754		0.433493	2.13963		0.497176	1.76591		0.499695	1.74369		0.445394	3.18037		0.47983	0.881686		18.3688	0.95		0.47452	1.26795		19.5454	0.333		19.3631	1.107		19.7176	1.336		18.4176	1.372		18.3358	0.116			19.349
19.56	0.48		0.501555	1.60029		0.500024	1.67299		0.392172	1.97744		0.434413	2.13965		0.498229	1.76571		0.500754	1.74379		0.44634	3.1808		0.480847	0.880907		18.4071	0.942		0.475525	1.2671		19.5862	0.335		19.4035	1.166		19.7588	1.445		18.4561	1.375		18.3741	0.118			19.3894
19.6	0.48		0.502615	1.59858		0.501081	1.67249		0.393005	1.97742		0.435333	2.13982		0.499282	1.76494		0.501812	1.74178		0.447285	3.18157		0.481863	0.880112		18.4455	0.944		0.476531	1.26673		19.627	0.337		19.4439	1.232		19.8	1.592		18.4945	1.376		18.4123	0.115			19.4298
19.64	0.49		0.503674	1.598		0.502138	1.6728		0.393837	1.97705		0.436253	2.14002		0.500335	1.76564		0.502871	1.74138		0.44823	3.18143		0.48288	0.87961		18.4838	0.942		0.477536	1.2667		19.6678	0.34		19.4843	1.305		19.8411	1.846		18.533	1.384		18.4506	0.11			19.4702
19.68	0.49		0.504734	1.59845		0.503195	1.67338		0.394669	1.97662		0.437173	2.14014		0.501388	1.76587		0.503929	1.74061		0.449175	3.1826		0.483896	0.879688		18.5222	0.94		0.478542	1.26605		19.7086	0.343		19.5248	1.396		19.8823	2.175		18.5714	1.389		18.4889	0.114			19.5106
19.72	0.49		0.505794	1.5991		0.504252	1.67317		0.395501	1.97613		0.438093	2.13935		0.502441	1.76531		0.504988	1.74003		0.450121	3.18303		0.484913	0.878992		18.5605	0.934		0.479547	1.2659		19.7494	0.35		19.5652	1.508		19.9235	2.375		18.6099	1.395		18.5272	0.116			19.551
19.76	0.49		0.506854	1.59962		0.505309	1.67272		0.396334	1.97533		0.439013	2.13897		0.503494	1.76569		0.506046	1.74096		0.451066	3.18338		0.48593	0.87955		18.5989	0.937		0.480553	1.26632		19.7902	0.349		19.6056	1.621		19.9646	2.39		18.6483	1.396		18.5655	0.113			19.5914
19.8	0.49		0.507913	1.60072		0.506366	1.67208		0.397166	1.97595		0.439932	2.13967		0.504547	1.76627		0.507105	1.74093		0.452011	3.18424		0.486946	0.880283		18.6372	0.933		0.481558	1.26673		19.831	0.359		19.646	1.75		20.0058	2.226		18.6868	1.401		18.6037	0.101			19.6318
19.84	0.49		0.508973	1.60142		0.507424	1.67051		0.397998	1.97635		0.440852	2.13937		0.5056	1.76496		0.508163	1.74097		0.452957	3.18459		0.487963	0.881128		18.6756	0.929		0.482564	1.26731		19.8718	0.371		19.6865	1.9		20.047	1.931		18.7252	1.409		18.642	0.1			19.6722
19.88	0.49		0.510033	1.60234		0.508481	1.67124		0.39883	1.97616		0.441772	2.13997		0.506653	1.76571		0.509222	1.74104		0.453902	3.18497		0.488979	0.880858		18.7139	0.919		0.483569	1.26732		19.9126	0.377		19.7269	2.065		20.0881	1.605		18.7637	1.418		18.6803	0.11			19.7126
19.92	0.49		0.511092	1.60321		0.509538	1.67186		0.399663	1.97554		0.442692	2.14033		0.507706	1.76591		0.51028	1.74024		0.454847	3.18351		0.489996	0.879989		18.7523	0.915		0.484575	1.26825		19.9534	0.384		19.7673	2.237		20.1293	1.342		18.8021	1.425		18.7186	0.11			19.753
19.96	0.49		0.512152	1.60367		0.510595	1.67139		0.400495	1.97427		0.443612	2.14033		0.508759	1.76614		0.511339	1.74071		0.455793	3.18412		0.491012	0.879174		18.7906	0.912		0.48558	1.26849		19.9942	0.389		19.8077	2.476		20.1704	1.148		18.8406	1.428		18.7569	0.109			19.7934
20	0.5		0.513212	1.60322		0.511652	1.67208		0.401327	1.97289		0.444532	2.14098		0.509812	1.76608		0.512397	1.74081		0.456738	3.18316		0.492029	0.878375		18.8289	0.913		0.486586	1.26841		20.035	0.398		19.8482	2.873		20.2116	1.033		18.879	1.443		18.7951	0.111			19.8338
20.05	0.5		0.514271	1.60386		0.512709	1.67121		0.40216	1.9724		0.445452	2.14122		0.510865	1.76585		0.513456	1.74072		0.457683	3.18158		0.493045	0.877855		18.8673	0.916		0.487591	1.26824		20.0758	0.403		19.8886	3.288		20.2528	0.99		18.9175	1.45		18.8334	0.112			19.8742
20.09	0.5		0.515331	1.60426		0.513766	1.6712		0.402992	1.97254		0.446372	2.14154		0.511917	1.76606		0.514514	1.74138		0.458628	3.1814		0.494062	0.878568		18.9056	0.911		0.488597	1.26729		20.1166	0.417		19.929	3.441		20.2939	0.971		18.9559	1.453		18.8717	0.108			19.9146
20.13	0.49		0.516391	1.60452		0.514823	1.67142		0.403824	1.97196		0.447292	2.14151		0.51297	1.76628		0.515573	1.74027		0.459574	3.18112		0.495079	0.879134		18.944	0.905		0.489602	1.26727		20.1574	0.44		19.9694	3.369		20.3351	0.945		18.9944	1.464		18.91	0.107			19.955
20.17	0.48		0.517451	1.60506		0.515881	1.67138		0.404656	1.97228		0.448212	2.14209		0.514023	1.76568		0.516631	1.7399		0.460519	3.1803		0.496095	0.879413		18.9823	0.898		0.490608	1.26726		20.1982	0.487		20.0099	3.142		20.3763	0.928		19.0328	1.482		18.9483	0.103			19.9954
20.21	0.47		0.51851	1.605		0.516938	1.67243		0.405489	1.97288		0.449132	2.14174		0.515076	1.76601		0.51769	1.73983		0.461464	3.18045		0.497112	0.878727		19.0207	0.893		0.491613	1.2674		20.239	0.56		20.0503	2.804		20.4174	0.913		19.0713	1.499		18.9865	0.102			20.0358
20.25	0.46		0.51957	1.60429		0.517995	1.67196		0.406321	1.97197		0.450052	2.14277		0.516129	1.76563		0.518748	1.73939		0.46241	3.18022		0.498128	0.878457		19.059	0.896		0.492619	1.26772		20.2798	0.614		20.0907	2.421		20.4586	0.904		19.1097	1.523		19.0248	0.105			20.0762
20.29	0.45		0.52063	1.60481		0.519052	1.67206		0.407153	1.97087		0.450972	2.14248		0.517182	1.76556		0.519807	1.73897		0.463355	3.18074		0.499145	0.878098		19.0974	0.891		0.493624	1.26684		20.3207	0.633		20.1311	2.055		20.4998	0.902		19.1482	1.539		19.0631	0.098			20.1165
20.33	0.44		0.521689	1.6049		0.520109	1.6721		0.407985	1.97006		0.451892	2.14192		0.518235	1.76501		0.520865	1.73953		0.4643	3.18074		0.500161	0.878579		19.1357	0.888		0.49463	1.26704		20.3615	0.628		20.1715	1.765		20.5409	0.877		19.1866	1.553		19.1014	0.093			20.1569
20.37	0.43		0.522749	1.60354		0.521166	1.67269		0.408818	1.96957		0.452812	2.1414		0.519288	1.76449		0.521924	1.74001		0.465245	3.18127		0.501178	0.877973		19.1741	0.881		0.495635	1.26734		20.4023	0.61		20.212	1.561		20.5821	0.834		19.2251	1.571		19.1397	0.098			20.1973
20.41	0.42		0.523809	1.60322		0.522223	1.67208		0.40965	1.9687		0.453732	2.14089		0.520341	1.76358		0.522982	1.74008		0.466191	3.18133		0.502194	0.878326		19.2124	0.879		0.496641	1.26741		20.4431	0.583		20.2524	1.454		20.6233	0.791		19.2635	1.589		19.1779	0.101			20.2377
20.45	0.4		0.524868	1.6029		0.52328	1.67104		0.410482	1.96838		0.454652	2.14083		0.521394	1.7629		0.524041	1.74055		0.467136	3.18062		0.503211	0.878891		19.2508	0.88		0.497646	1.26846		20.4839	0.56		20.2928	1.405		20.6644	0.753		19.302	1.606		19.2162	0.099			20.2781
20.49	0.39		0.525928	1.60276		0.524337	1.67101		0.411314	1.96845		0.455572	2.14106		0.522447	1.76158		0.525099	1.73976		0.468081	3.17948		0.504228	0.879324		19.2891	0.878		0.498652	1.26912		20.5247	0.536		20.3332	1.36		20.7056	0.714		19.3404	1.631		19.2545	0.097			20.3185
20.53	0.38		0.526988	1.60242		0.525395	1.67111		0.412147	1.96863		0.456492	2.1402		0.5235	1.76152		0.526158	1.73941		0.469027	3.17889		0.505244	0.878354		19.3275	0.881		0.499657	1.26953		20.5655	0.507		20.3737	1.306		20.7467	0.667		19.3789	1.672		19.2928	0.094			20.3589
20.57	0.37		0.528047	1.60294		0.526452	1.6714		0.412979	1.96863		0.457412	2.13971		0.524553	1.76121		0.527216	1.73897		0.469972	3.17954		0.506261	0.877922		19.3658	0.876		0.500663	1.27035		20.6063	0.497		20.4141	1.26		20.7879	0.626		19.4173	1.72		19.331	0.1			20.3993
20.62	0.36		0.529107	1.60302		0.527509	1.67258		0.413811	1.96836		0.458332	2.13981		0.525605	1.76108		0.528275	1.73787		0.470917	3.17977		0.507277	0.877111		19.4042	0.874		0.501668	1.27045		20.6471	0.488		20.4545	1.233		20.8291	0.598		19.4558	1.762		19.3693	0.101			20.4397
20.66	0.34		0.530167	1.60315		0.528566	1.67337		0.414644	1.96836		0.459252	2.13985		0.526658	1.76032		0.529333	1.73848		0.471862	3.17874		0.508294	0.876755		19.4425	0.865		0.502674	1.27049		20.6879	0.476		20.4949	1.211		20.8702	0.576		19.4942	1.811		19.4076	0.096			20.4801
20.7	0.34		0.531227	1.60297		0.529623	1.67374		0.415476	1.9683		0.460172	2.14068		0.527711	1.76079		0.530392	1.73816		0.472808	3.17861		0.50931	0.876583		19.4809	0.854		0.503679	1.27024		20.7287	0.469		20.5354	1.18		20.9114	0.55		19.5327	1.873		19.4459	0.097			20.5205
20.74	0.33		0.532286	1.60304		0.53068	1.67514		0.416308	1.96796		0.461092	2.1404		0.528764	1.76029		0.53145	1.7387		0.473753	3.17827		0.510327	0.87704		19.5192	0.855		0.504685	1.27063		20.7695	0.46		20.5758	1.139		20.9526	0.523		19.5711	1.95		19.4842	0.1			20.5609
20.78	0.32		0.533346	1.6044		0.531737	1.67571		0.41714	1.96709		0.462012	2.14083		0.529817	1.75995		0.532509	1.73868		0.474698	3.17749		0.511343	0.877148		19.5576	0.851		0.50569	1.2703		20.8103	0.459		20.6162	1.092		20.9937	0.5		19.6096	2.048		19.5224	0.098			20.6013
20.82	0.32		0.534406	1.6052		0.532794	1.67556		0.417973	1.96552		0.462932	2.14066		0.53087	1.75987		0.533567	1.7385		0.475644	3.17616		0.51236	0.876328		19.5959	0.848		0.506696	1.26924		20.8511	0.455		20.6566	1.036		21.0349	0.473		19.648	2.161		19.5607	0.096			20.6417
20.86	0.32		0.535465	1.60491		0.533852	1.67661		0.418805	1.96464		0.463852	2.13941		0.531923	1.76007		0.534626	1.73919		0.476589	3.17521		0.513377	0.877005		19.6343	0.849		0.507701	1.26979		20.8919	0.451		20.6971	0.979		21.0761	0.454		19.6865	2.281		19.599	0.09			20.6821
20.9	0.32		0.536525	1.60598		0.534909	1.6766		0.419637	1.96413		0.464772	2.13944		0.532976	1.75939		0.535684	1.73914		0.477534	3.17316		0.514393	0.875887		19.6726	0.854		0.508707	1.27046		20.9327	0.445		20.7375	0.927		21.1172	0.427		19.7249	2.418		19.6373	0.09			20.7225
20.94	0.32		0.537585	1.60663		0.535966	1.67709		0.420469	1.96301		0.465692	2.13923		0.534029	1.75885		0.536743	1.73935		0.478479	3.17305		0.51541	0.875717		19.711	0.86		0.509712	1.27103		20.9735	0.431		20.7779	0.884		21.1584	0.409		19.7634	2.553		19.6756	0.097			20.7629
20.98	0.31		0.538644	1.6066		0.537023	1.67765		0.421302	1.96231		0.466612	2.13869		0.535082	1.75881		0.537801	1.73864		0.479425	3.17222		0.516426	0.874835		19.7493	0.863		0.510718	1.27043		21.0143	0.42		20.8183	0.835		21.1996	0.402		19.8018	2.686		19.7138	0.093			20.8033
21.02	0.31		0.539704	1.60663		0.53808	1.67795		0.422134	1.96186		0.467532	2.13765		0.536135	1.7588		0.53886	1.73679		0.48037	3.17281		0.517443	0.874517		19.7877	0.866		0.511723	1.27007		21.0551	0.414		20.8588	0.794		21.2407	0.382		19.8403	2.907		19.7521	0.092			20.8437
21.06	0.31		0.540764	1.60721		0.539137	1.67821		0.422966	1.96159		0.468452	2.1366		0.537188	1.75815		0.539918	1.73623		0.481315	3.17261		0.518459	0.874193		19.826	0.869		0.512729	1.27		21.0959	0.393		20.8992	0.763		21.2819	0.364		19.8787	3.26		19.7904	0.098			20.884
21.1	0.3		0.541823	1.60794		0.540194	1.67786		0.423799	1.96149		0.469372	2.13708		0.538241	1.75804		0.540977	1.73524		0.482261	3.17201		0.519476	0.873234		19.8643	0.872		0.513734	1.26904		21.1367	0.373		20.9396	0.728		21.323	0.349		19.9172	3.562		19.8287	0.103			20.9244
21.15	0.3		0.542883	1.60794		0.541251	1.67696		0.424631	1.96026		0.470292	2.13762		0.539294	1.75704		0.542035	1.73516		0.483206	3.17214		0.520492	0.872291		19.9027	0.877		0.51474	1.26889		21.1775	0.365		20.98	0.695		21.3642	0.331		19.9556	3.654		19.867	0.103			20.9648
21.19	0.3		0.543943	1.60901		0.542309	1.67643		0.425463	1.96002		0.471212	2.13792		0.540346	1.75662		0.543094	1.73534		0.484151	3.17204		0.521509	0.871802		19.941	0.88		0.515745	1.26915		21.2183	0.348		21.0205	0.664		21.4054	0.324		19.9941	3.396		19.9052	0.104			21.0052
21.23	0.29		0.545003	1.60967		0.543366	1.67659		0.426295	1.95942		0.472132	2.1381		0.541399	1.75573		0.544152	1.73591		0.485097	3.17202		0.522526	0.871347		19.9794	0.885		0.516751	1.26891		21.2592	0.328		21.0609	0.638		21.4465	0.313		20.0325	2.975		19.9435	0.106			21.0456
21.27	0.29		0.546062	1.60888		0.544423	1.67685		0.427128	1.95996		0.473052	2.13849		0.542452	1.75526		0.545211	1.73535		0.486042	3.17153		0.523542	0.871948		20.0177	0.893		0.517756	1.26797		21.3	0.319		21.1013	0.612		21.4877	0.297		20.071	2.501		19.9818	0.102			21.086
21.31	0.28		0.547122	1.60835		0.54548	1.67619		0.42796	1.96		0.473972	2.1386		0.543505	1.75387		0.546269	1.7336		0.486987	3.1702		0.524559	0.872542		20.0561	0.894		0.518762	1.26779		21.3408	0.31		21.1417	0.588		21.5289	0.283		20.1094	2.127		20.0201	0.095			21.1264
21.35	0.27		0.548182	1.60808		0.546537	1.67648		0.428792	1.95923		0.474892	2.13744		0.544558	1.75378		0.547328	1.73293		0.487932	3.16904		0.525575	0.872792		20.0944	0.899		0.519767	1.26721		21.3816	0.3		21.1821	0.567		21.57	0.272		20.1479	1.84		20.0584	0.099			21.1668
21.39	0.27		0.549241	1.6084		0.547594	1.67638		0.429624	1.96019		0.475812	2.13762		0.545611	1.75281		0.548386	1.73253		0.488878	3.16781		0.526592	0.873362		20.1328	0.903		0.520773	1.2661		21.4224	0.287		21.2226	0.545		21.6112	0.263		20.1863	1.67		20.0966	0.106			21.2072
21.43	0.27		0.550301	1.60807		0.548651	1.67725		0.430457	1.96159		0.476732	2.13771		0.546664	1.75332		0.549445	1.73258		0.489823	3.16695		0.527608	0.873675		20.1711	0.909		0.521778	1.26661		21.4632	0.278		21.263	0.524		21.6524	0.258		20.2248	1.634		20.1349	0.108			21.2476
21.47	0.26		0.551361	1.60734		0.549708	1.67726		0.431289	1.96171		0.477652	2.13653		0.547717	1.75349		0.550503	1.7324		0.490768	3.16424		0.528625	0.873396		20.2095	0.911		0.522784	1.26626		21.504	0.275		21.3034	0.505		21.6935	0.251		20.2632	1.66		20.1732	0.11			21.288
21.51	0.25		0.55242	1.60685		0.550766	1.67749		0.432121	1.96105		0.478572	2.13645		0.54877	1.75316		0.551562	1.73272		0.491714	3.16323		0.529641	0.87372		20.2478	0.912		0.523789	1.26578		21.5448	0.267		21.3438	0.485		21.7347	0.244		20.3017	1.65		20.2115	0.116			21.3284
21.55	0.24		0.55348	1.60747		0.551823	1.67763		0.432953	1.95996		0.479492	2.13622		0.549823	1.7525		0.55262	1.73186		0.492659	3.16304		0.530658	0.874697		20.2862	0.909		0.524795	1.26608		21.5856	0.255		21.3843	0.463		21.7758	0.23		20.3401	1.606		20.2498	0.114			21.3688
21.59	0.23		0.55454	1.60798		0.55288	1.67714		0.433786	1.96006		0.480412	2.13691		0.550876	1.75245		0.553679	1.73121		0.493604	3.16273		0.531675	0.875029		20.3245	0.906		0.5258	1.26509		21.6264	0.253		21.4247	0.444		21.817	0.222		20.3786	1.528		20.288	0.114			21.4092
21.63	0.22		0.5556	1.6077		0.553937	1.67562		0.434618	1.95954		0.481332	2.13778		0.551929	1.75136		0.554737	1.73018		0.494549	3.16233		0.532691	0.875448		20.3629	0.899		0.526806	1.26439		21.6672	0.251		21.4651	0.427		21.8582	0.213		20.417	1.453		20.3263	0.117			21.4496
21.67	0.22		0.556659	1.60727		0.554994	1.67525		0.43545	1.95848		0.482252	2.13766		0.552982	1.75099		0.555796	1.72898		0.495495	3.1619		0.533708	0.876479		20.4012	0.89		0.527811	1.26463		21.708	0.248		21.5055	0.413		21.8993	0.206		20.4555	1.387		20.3646	0.105			21.49
21.72	0.22		0.557719	1.60772		0.556051	1.67529		0.436283	1.95744		0.483172	2.1368		0.554035	1.74976		0.556854	1.72973		0.49644	3.16249		0.534724	0.876401		20.4396	0.879		0.528817	1.26487		21.7488	0.243		21.546	0.4		21.9405	0.202		20.4939	1.322		20.4029	0.098			21.5304
21.76	0.22		0.558779	1.60779		0.557108	1.67516		0.437115	1.95671		0.484091	2.13676		0.555087	1.74977		0.557913	1.72965		0.497385	3.16179		0.535741	0.876093		20.4779	0.871		0.529822	1.26545		21.7896	0.234		21.5864	0.387		21.9817	0.203		20.5324	1.253		20.4411	0.1			21.5708
21.8	0.22		0.559838	1.60881		0.558165	1.67355		0.437947	1.95728		0.485011	2.13733		0.55614	1.74849		0.558971	1.72919		0.498331	3.16159		0.536757	0.875214		20.5163	0.864		0.530828	1.26602		21.8304	0.229		21.6268	0.374		22.0228	0.203		20.5708	1.186		20.4794	0.101			21.6112
21.84	0.22		0.560898	1.60814		0.559222	1.67378		0.438779	1.95764		0.485931	2.13706		0.557193	1.74721		0.56003	1.72872		0.499276	3.16253		0.537774	0.87561		20.5546	0.861		0.531833	1.26628		21.8712	0.226		21.6672	0.355		22.064	0.192		20.6093	1.118		20.5177	0.104			21.6515
21.88	0.21		0.561958	1.60968		0.56028	1.6744		0.439612	1.9572		0.486851	2.1369		0.558246	1.74769		0.561088	1.73084		0.500221	3.16276		0.53879	0.876036		20.593	0.857		0.532839	1.26597		21.912	0.216		21.7077	0.342		22.1052	0.185		20.6477	1.059		20.556	0.099			21.6919
21.92	0.21		0.563017	1.60985		0.561337	1.67356		0.440444	1.95719		0.487771	2.13665		0.559299	1.74819		0.562147	1.73118		0.501166	3.16275		0.539807	0.87549		20.6313	0.858		0.533844	1.26573		21.9528	0.215		21.7481	0.333		22.1463	0.176		20.6862	1.005		20.5943	0.093			21.7323
21.96	0.21		0.564077	1.61132		0.562394	1.67259		0.441276	1.95803		0.488691	2.13711		0.560352	1.7474		0.563205	1.73084		0.502112	3.16334		0.540824	0.87581		20.6697	0.869		0.53485	1.26561		21.9936	0.215		21.7885	0.325		22.1875	0.168		20.7246	0.942		20.6325	0.094			21.7727
22	0.2		0.565137	1.61201		0.563451	1.67324		0.442108	1.95961		0.489611	2.13717		0.561405	1.7468		0.564264	1.73049		0.503057	3.16291		0.54184	0.875769		20.708	0.9		0.535855	1.26608		22.0344	0.208		21.8289	0.322		22.2287	0.171		20.7631	0.884		20.6708	0.096			21.8131
22.04	0.2		0.566196	1.61282		0.564508	1.67496		0.442941	1.96025		0.490531	2.13751		0.562458	1.74698		0.565322	1.72948		0.504002	3.16316		0.542857	0.874672		20.7464	0.929		0.536861	1.26534		22.0752	0.2		21.8694	0.314		22.2698	0.164		20.8015	0.845		20.7091	0.097			21.8535
22.08	0.2		0.567256	1.61419		0.565565	1.67599		0.443773	1.96028		0.491451	2.13796		0.563511	1.7486		0.566381	1.72978		0.504948	3.16212		0.543873	0.873761		20.7847	0.953		0.537866	1.26529		22.116	0.198		21.9098	0.305		22.311	0.16		20.84	0.803		20.7474	0.1			21.8939
22.12	0.2		0.568316	1.61495		0.566622	1.67667		0.444605	1.96089		0.492371	2.13826		0.564564	1.7496		0.567439	1.73012		0.505893	3.16063		0.54489	0.872796		20.8231	0.972		0.538872	1.265		22.1569	0.198		21.9502	0.289		22.3521	0.162		20.8784	0.763		20.7857	0.099			21.9343
22.16	0.19		0.569376	1.6148		0.567679	1.67717		0.445437	1.96114		0.493291	2.13935		0.565617	1.74925		0.568498	1.73006		0.506838	3.15946		0.545906	0.873788		20.8614	0.984		0.539877	1.26398		22.1977	0.195		21.9906	0.284		22.3933	0.154		20.9169	0.734		20.8239	0.098			21.9747
22.2	0.19		0.570435	1.61492		0.568737	1.67721		0.44627	1.96137		0.494211	2.14032		0.56667	1.74968		0.569556	1.72891		0.507784	3.15895		0.546923	0.87381		20.8997	0.989		0.540883	1.26182		22.2385	0.201		22.031	0.276		22.4345	0.154		20.9553	0.705		20.8622	0.102			22.0151
22.25	0.19		0.571495	1.61458		0.569794	1.67642		0.447102	1.96146		0.495131	2.14088		0.567723	1.74905		0.570615	1.72865		0.508729	3.15944		0.547939	0.874164		20.9381	0.985		0.541888	1.26054		22.2793	0.193		22.0715	0.262		22.4756	0.155		20.9938	0.677		20.9005	0.103			22.0555
22.29	0.18		0.572555	1.61538		0.570851	1.67591		0.447934	1.96158		0.496051	2.14068		0.568775	1.74872		0.571673	1.72868		0.509674	3.1597		0.548956	0.873736		20.9764	0.968		0.542894	1.26039		22.3201	0.18		22.1119	0.256		22.5168	0.147		21.0322	0.657		20.9388	0.1			22.0959
22.33	0.17		0.573614	1.61742		0.571908	1.6744		0.448767	1.96176		0.496971	2.1407		0.569828	1.74926		0.572732	1.72768		0.510619	3.15943		0.549973	0.872851		21.0148	0.941		0.5439	1.26034		22.3609	0.186		22.1523	0.255		22.558	0.144		21.0707	0.632		20.9771	0.092			22.1363
22.37	0.17		0.574674	1.61671		0.572965	1.67258		0.449599	1.96111		0.497891	2.14164		0.570881	1.74995		0.57379	1.72719		0.511565	3.15852		0.550989	0.871863		21.0531	0.915		0.544905	1.26036		22.4017	0.186		22.1927	0.244		22.5991	0.142		21.1091	0.609		21.0153	0.088			22.1767
22.41	0.16		0.575734	1.61654		0.574022	1.67251		0.450431	1.96021		0.498811	2.14227		0.571934	1.74887		0.574849	1.72693		0.51251	3.15752		0.552006	0.871476		21.0915	0.886		0.545911	1.25948		22.4425	0.187		22.2332	0.233		22.6403	0.146		21.1476	0.59		21.0536	0.093			22.2171
22.45	0.17		0.576793	1.61616		0.575079	1.67251		0.451263	1.96035		0.499731	2.14204		0.572987	1.74762		0.575907	1.7266		0.513455	3.15801		0.553022	0.872514		21.1298	0.863		0.546916	1.2579		22.4833	0.183		22.2736	0.233		22.6815	0.14		21.186	0.567		21.0919	0.097			22.2575
22.49	0.16		0.577853	1.61567		0.576136	1.67181		0.452096	1.96054		0.500651	2.1426		0.57404	1.74779		0.576966	1.72679		0.514401	3.15749		0.554039	0.872608		21.1682	0.83		0.547922	1.25771		22.5241	0.178		22.314	0.224		22.7226	0.132		21.2245	0.548		21.1302	0.095			22.2979
22.53	0.16		0.578913	1.61524		0.577194	1.67176		0.452928	1.95997		0.501571	2.14254		0.575093	1.74894		0.578024	1.72717		0.515346	3.15647		0.555055	0.871354		21.2065	0.806		0.548927	1.25826		22.5649	0.176		22.3544	0.216		22.7638	0.136		21.2629	0.531		21.1685	0.089			22.3383
22.57	0.16		0.579972	1.61497		0.578251	1.67101		0.45376	1.95948		0.502491	2.14199		0.576146	1.74918		0.579083	1.72697		0.516291	3.15542		0.556072	0.87176		21.2449	0.777		0.549933	1.25788		22.6057	0.176		22.3949	0.214		22.805	0.139		21.3014	0.51		21.2067	0.09			22.3787
22.61	0.16		0.581032	1.61415		0.579308	1.67086		0.454592	1.95969		0.503411	2.14182		0.577199	1.74869		0.580141	1.72838		0.517236	3.15602		0.557088	0.870942		21.2832	0.751		0.550938	1.25726		22.6465	0.175		22.4353	0.216		22.8461	0.139		21.3398	0.494		21.245	0.088			22.419
22.65	0.15		0.582092	1.61424		0.580365	1.66969		0.455425	1.95983		0.504331	2.14045		0.578252	1.74705		0.5812	1.72855		0.518182	3.15654		0.558105	0.87097		21.3216	0.728		0.551944	1.25682		22.6873	0.171		22.4757	0.216		22.8873	0.14		21.3783	0.487		21.2833	0.086			22.4594
22.69	0.15		0.583152	1.61265		0.581422	1.67047		0.456257	1.959		0.505251	2.14118		0.579305	1.74689		0.582258	1.72811		0.519127	3.15699		0.559122	0.871119		21.3599	0.714		0.552949	1.25727		22.7281	0.171		22.5161	0.213		22.9284	0.137		21.4167	0.473		21.3216	0.082			22.4998
22.73	0.15		0.584211	1.61219		0.582479	1.67141		0.457089	1.95891		0.506171	2.14222		0.580358	1.74695		0.583317	1.72663		0.520072	3.15549		0.560138	0.871198		21.3983	0.7		0.553955	1.25641		22.7689	0.168		22.5566	0.208		22.9696	0.131		21.4552	0.457		21.3599	0.083			22.5402
22.77	0.15		0.585271	1.61306		0.583536	1.67147		0.457921	1.95847		0.507091	2.14315		0.581411	1.74697		0.584375	1.72731		0.521018	3.1556		0.561155	0.871354		21.4366	0.692		0.55496	1.25691		22.8097	0.168		22.597	0.209		23.0108	0.134		21.4936	0.445		21.3981	0.085			22.5806
22.82	0.15		0.586331	1.61235		0.584593	1.67081		0.458754	1.95825		0.508011	2.14365		0.582464	1.74774		0.585434	1.72696		0.521963	3.15533		0.562171	0.87144		21.475	0.675		0.555966	1.25625		22.8505	0.162		22.6374	0.206		23.0519	0.134		21.5321	0.436		21.4364	0.081			22.621
22.86	0.15		0.58739	1.61224		0.585651	1.67044		0.459586	1.95827		0.508931	2.14427		0.583516	1.7483		0.586492	1.72644		0.522908	3.15549		0.563188	0.871975		21.5133	0.662		0.556971	1.25561		22.8913	0.165		22.6778	0.204		23.0931	0.127		21.5705	0.425		21.4747	0.081			22.6614
22.9	0.15		0.58845	1.61269		0.586708	1.66955		0.460418	1.95708		0.509851	2.14581		0.584569	1.7483		0.587551	1.72807		0.523853	3.15486		0.564204	0.872757		21.5517	0.645		0.557977	1.2553		22.9321	0.165		22.7183	0.204		23.1343	0.123		21.609	0.411		21.513	0.079			22.7018
22.94	0.14		0.58951	1.61354		0.587765	1.66922		0.461251	1.95578		0.510771	2.14554		0.585622	1.74833		0.588609	1.72805		0.524799	3.15435		0.565221	0.872557		21.59	0.642		0.558982	1.25642		22.9729	0.159		22.7587	0.197		23.1754	0.129		21.6474	0.4		21.5512	0.076			22.7422
22.98	0.14		0.590569	1.61249		0.588822	1.66942		0.462083	1.95599		0.511691	2.14393		0.586675	1.74728		0.589667	1.72765		0.525744	3.15436		0.566237	0.870982		21.6284	0.642		0.559988	1.25616		23.0137	0.16		22.7991	0.198		23.2166	0.137		21.6859	0.39		21.5895	0.08			22.7826
23.02	0.14		0.591629	1.61176		0.589879	1.66943		0.462915	1.95596		0.512611	2.14414		0.587728	1.74756		0.590726	1.72702		0.526689	3.15352		0.567254	0.870317		21.6667	0.64		0.560993	1.25555		23.0546	0.154		22.8395	0.2		23.2578	0.144		21.7243	0.38		21.6278	0.082			22.823
23.06	0.14		0.592689	1.61186		0.590936	1.6706		0.463747	1.9564		0.513531	2.14385		0.588781	1.74702		0.591785	1.72663		0.527635	3.15266		0.568271	0.8711		21.7051	0.63		0.561999	1.25573		23.0954	0.156		22.88	0.202		23.2989	0.14		21.7628	0.375		21.6661	0.086			22.8634
23.1	0.14		0.593749	1.61082		0.591993	1.6709		0.46458	1.95704		0.514451	2.14296		0.589834	1.7465		0.592843	1.72497		0.52858	3.15272		0.569287	0.86995		21.7434	0.62		0.563004	1.2555		23.1362	0.159		22.9204	0.21		23.3401	0.131		21.8012	0.359		21.7044	0.079			22.9038
23.14	0.14		0.594808	1.60993		0.59305	1.67065		0.465412	1.95714		0.515371	2.14271		0.590887	1.7479		0.593902	1.72442		0.529525	3.15253		0.570304	0.870496		21.7818	0.611		0.56401	1.25425		23.177	0.152		22.9608	0.208		23.3813	0.132		21.8397	0.344		21.7426	0.076			22.9442
23.18	0.14		0.595868	1.60902		0.594108	1.67033		0.466244	1.95793		0.516291	2.14377		0.59194	1.74832		0.59496	1.72518		0.53047	3.15214		0.57132	0.870096		21.8201	0.601		0.565015	1.25342		23.2178	0.149		23.0012	0.212		23.4224	0.133		21.8781	0.344		21.7809	0.074			22.9846
23.22	0.13		0.596928	1.60991		0.595165	1.67212		0.467076	1.9584		0.517211	2.14454		0.592993	1.74818		0.596018	1.72649		0.531416	3.15143		0.572337	0.869168		21.8585	0.595		0.566021	1.2533		23.2586	0.156		23.0416	0.206		23.4636	0.133		21.9166	0.34		21.8192	0.079			23.025
23.26	0.14		0.597987	1.60978		0.596222	1.67251		0.467909	1.95866		0.518131	2.14359		0.594046	1.74843		0.597077	1.72785		0.532361	3.15141		0.573353	0.868659		21.8968	0.587		0.567026	1.25276		23.2994	0.16		23.0821	0.195		23.5047	0.135		21.955	0.333		21.8575	0.082			23.0654
23.3	0.13		0.599047	1.60946		0.597279	1.67173		0.468741	1.95804		0.519051	2.14442		0.595099	1.74829		0.598136	1.72806		0.533306	3.15061		0.57437	0.86862		21.9351	0.581		0.568032	1.2533		23.3402	0.153		23.1225	0.193		23.5459	0.137		21.9935	0.325		21.8958	0.08			23.1058
23.35	0.14		0.600107	1.60857		0.598336	1.67164		0.469573	1.95736		0.519971	2.14417		0.596152	1.74851		0.599194	1.72771		0.534252	3.14965		0.575386	0.868114		21.9735	0.575		0.569037	1.25269		23.381	0.148		23.1629	0.201		23.5871	0.134		22.0319	0.318		21.934	0.073			23.1461
23.39	0.14		0.601166	1.60785		0.599393	1.67235		0.470405	1.95648		0.520891	2.14373		0.597205	1.74957		0.600253	1.72812		0.535197	3.1489		0.576403	0.86841		22.0118	0.575		0.570043	1.25208		23.4218	0.152		23.2033	0.2		23.6282	0.137		22.0704	0.317		21.9723	0.069			23.1865
23.43	0.14		0.602226	1.6057		0.60045	1.6722		0.471238	1.95503		0.521811	2.14406		0.598257	1.75082		0.601311	1.72822		0.536142	3.14864		0.57742	0.868203		22.0502	0.571		0.571048	1.25158		23.4626	0.151		23.2438	0.197		23.6694	0.142		22.1088	0.31		22.0106	0.063			23.2269
23.47	0.13		0.603286	1.60427		0.601507	1.6712		0.47207	1.95384		0.522731	2.14252		0.59931	1.75063		0.602369	1.72718		0.537088	3.14901		0.578436	0.869269		22.0885	0.569		0.572054	1.25079		23.5034	0.15		23.2842	0.197		23.7106	0.142		22.1473	0.306		22.0489	0.067			23.2673
23.51	0.13		0.604345	1.60505		0.602564	1.66929		0.472902	1.95307		0.523651	2.14202		0.600363	1.7502		0.603428	1.72659		0.538033	3.14871		0.579453	0.868438		22.1269	0.563		0.573059	1.24987		23.5442	0.147		23.3246	0.194		23.7517	0.139		22.1857	0.303		22.0872	0.07			23.3077
23.55	0.13		0.605405	1.60491		0.603622	1.66964		0.473735	1.95333		0.524571	2.1429		0.601416	1.75036		0.604486	1.72575		0.538978	3.14813		0.580469	0.868075		22.1652	0.556		0.574065	1.2496		23.585	0.152		23.365	0.193		23.7929	0.14		22.2242	0.304		22.1254	0.065			23.3481
23.59	0.13		0.606465	1.60407		0.604679	1.66974		0.474567	1.9538		0.525491	2.14328		0.602469	1.75016		0.605545	1.72575		0.539923	3.14798		0.581486	0.868324		22.2036	0.557		0.57507	1.24845		23.6258	0.152		23.4055	0.186		23.8341	0.144		22.2626	0.307		22.1637	0.067			23.3885
23.63	0.12		0.607525	1.60253		0.605736	1.66949		0.475399	1.95277		0.526411	2.14345		0.603522	1.75128		0.606603	1.72588		0.540869	3.14684		0.582502	0.867484		22.2419	0.553		0.576076	1.24781		23.6666	0.147		23.4459	0.182		23.8752	0.144		22.3011	0.3		22.202	0.073			23.4289
23.67	0.12		0.608584	1.6		0.606793	1.66882		0.476231	1.9519		0.527331	2.14305		0.604575	1.75065		0.607662	1.7256		0.541814	3.14558		0.583519	0.867332		22.2803	0.551		0.577081	1.2481		23.7074	0.15		23.4863	0.187		23.9164	0.142		22.3395	0.295		22.2403	0.081			23.4693
23.71	0.12		0.609644	1.59989		0.60785	1.66854		0.477064	1.95184		0.52825	2.14201		0.605628	1.74912		0.60872	1.72612		0.542759	3.14479		0.584535	0.867941		22.3186	0.55		0.578087	1.24881		23.7482	0.153		23.5267	0.192		23.9576	0.142		22.378	0.288		22.2786	0.079			23.5097
23.75	0.12		0.610704	1.60003		0.608907	1.66799		0.477896	1.9523		0.52917	2.14185		0.606681	1.74889		0.609779	1.72546		0.543705	3.14383		0.585552	0.868466		22.357	0.544		0.579092	1.24933		23.789	0.148		23.5672	0.189		23.9987	0.144		22.4164	0.281		22.3168	0.068			23.5501
23.79	0.12		0.611763	1.59936		0.609964	1.66714		0.478728	1.95263		0.53009	2.14159		0.607734	1.74898		0.610837	1.7265		0.54465	3.14415		0.586569	0.868771		22.3953	0.539		0.580098	1.24849		23.8298	0.15		23.6076	0.189		24.0399	0.15		22.4549	0.278		22.3551	0.07			23.5905
23.83	0.12		0.612823	1.60048		0.611021	1.66817		0.47956	1.95206		0.53101	2.14133		0.608787	1.74885		0.611896	1.72741		0.545595	3.1435		0.587585	0.868046		22.4337	0.534		0.581103	1.2477		23.8706	0.153		23.648	0.185		24.081	0.148		22.4934	0.276		22.3934	0.066			23.6309
23.87	0.12		0.613883	1.60051		0.612079	1.66767		0.480393	1.95115		0.53193	2.14153		0.60984	1.74966		0.612954	1.72837		0.54654	3.14326		0.588602	0.869645		22.472	0.528		0.582109	1.24847		23.9114	0.152		23.6884	0.186		24.1222	0.144		22.5318	0.284		22.4317	0.062			23.6713
23.92	0.12		0.614942	1.59958		0.613136	1.66799		0.481225	1.95073		0.53285	2.1411		0.610893	1.74815		0.614013	1.72819		0.547486	3.14349		0.589618	0.869547		22.5104	0.528		0.583114	1.24871		23.9523	0.151		23.7289	0.189		24.1634	0.146		22.5703	0.28		22.47	0.064			23.7117
23.96	0.12		0.616002	1.59859		0.614193	1.66879		0.482057	1.95021		0.53377	2.14029		0.611945	1.74791		0.615071	1.72806		0.548431	3.14315		0.590635	0.870686		22.5487	0.529		0.58412	1.24926		23.9931	0.148		23.7693	0.186		24.2045	0.149		22.6087	0.274		22.5082	0.065			23.7521
24	0.12		0.617062	1.59825		0.61525	1.66979		0.48289	1.94959		0.53469	2.13931		0.612998	1.74773		0.61613	1.72853		0.549376	3.14344		0.591651	0.870537		22.5871	0.531		0.585125	1.24879		24.0339	0.153		23.8097	0.183		24.2457	0.149		22.6472	0.273		22.5465	0.066			23.7925
24.04	0.12		0.618121	1.59843		0.616307	1.66941		0.483722	1.94943		0.53561	2.13898		0.614051	1.74792		0.617188	1.72833		0.550322	3.14276		0.592668	0.871008		22.6254	0.529		0.586131	1.24949		24.0747	0.158		23.8501	0.181		24.2869	0.15		22.6856	0.274		22.5848	0.06			23.8329
24.08	0.12		0.619181	1.59929		0.617364	1.66893		0.484554	1.94937		0.53653	2.13921		0.615104	1.74775		0.618247	1.72776		0.551267	3.14289		0.593684	0.870738		22.6638	0.525		0.587136	1.2498		24.1155	0.159		23.8906	0.181		24.328	0.151		22.7241	0.273		22.6231	0.064			23.8733
24.12	0.12		0.620241	1.59933		0.618421	1.66861		0.485386	1.94896		0.53745	2.13936		0.616157	1.74651		0.619305	1.72745		0.552212	3.14308		0.594701	0.869886		22.7021	0.518		0.588142	1.25035		24.1563	0.149		23.931	0.186		24.3692	0.145		22.7625	0.268		22.6613	0.066			23.9136
24.16	0.12		0.621301	1.59946		0.619478	1.66827		0.486219	1.94816		0.53837	2.13884		0.61721	1.74585		0.620364	1.72693		0.553157	3.14356		0.595717	0.870607		22.7405	0.514		0.589147	1.25118		24.1971	0.146		23.9714	0.188		24.4104	0.147		22.801	0.268		22.6996	0.064			23.954
24.2	0.11		0.62236	1.59993		0.620536	1.66795		0.487051	1.9477		0.53929	2.13743		0.618263	1.7463		0.621422	1.72651		0.554103	3.14312		0.596734	0.871209		22.7788	0.508		0.590153	1.25004		24.2379	0.147		24.0118	0.187		24.4515	0.147		22.8394	0.27		22.7379	0.063			23.9944
24.24	0.11		0.62342	1.60044		0.621593	1.66863		0.487883	1.94744		0.54021	2.13813		0.619316	1.74727		0.622481	1.72654		0.555048	3.14213		0.597751	0.870656		22.8172	0.506		0.591158	1.24875		24.2787	0.143		24.0522	0.183		24.4927	0.145		22.8779	0.264		22.7762	0.065			24.0348
24.28	0.11		0.62448	1.60177		0.62265	1.66811		0.488715	1.94756		0.54113	2.13784		0.620369	1.74752		0.623539	1.72784		0.555993	3.14201		0.598767	0.871145		22.8555	0.499		0.592164	1.24879		24.3195	0.148		24.0927	0.18		24.5338	0.142		22.9163	0.26		22.8145	0.062			24.0752
24.32	0.11		0.625539	1.60196		0.623707	1.66709		0.489548	1.94762		0.54205	2.13706		0.621422	1.74632		0.624598	1.72809		0.556939	3.14197		0.599784	0.87171		22.8939	0.496		0.593169	1.24777		24.3603	0.151		24.1331	0.177		24.575	0.134		22.9548	0.26		22.8527	0.054			24.1156
24.36	0.11		0.626599	1.60051		0.624764	1.66697		0.49038	1.94721		0.54297	2.13654		0.622475	1.74621		0.625656	1.7286		0.557884	3.14301		0.6008	0.872474		22.9322	0.496		0.594175	1.24767		24.4011	0.155		24.1735	0.178		24.6162	0.131		22.9932	0.26		22.891	0.053			24.156
24.4	0.1		0.627659	1.60025		0.625821	1.66768		0.491212	1.94729		0.54389	2.13711		0.623528	1.74666		0.626715	1.72867		0.558829	3.14263		0.601817	0.872731		22.9705	0.498		0.59518	1.24771		24.4419	0.153		24.2139	0.183		24.6573	0.134		23.0317	0.259		22.9293	0.054			24.1964
24.45	0.1		0.628718	1.60025		0.626878	1.66691		0.492044	1.94803		0.54481	2.13836		0.624581	1.74691		0.627773	1.72904		0.559775	3.1408		0.602833	0.872851		23.0089	0.494		0.596186	1.24802		24.4827	0.152		24.2544	0.183		24.6985	0.133		23.0701	0.26		22.9676	0.058			24.2368
24.49	0.1		0.629778	1.60001		0.627935	1.66687		0.492877	1.94813		0.54573	2.13902		0.625633	1.7465		0.628832	1.72927		0.56072	3.14054		0.60385	0.872644		23.0472	0.49		0.597191	1.24845		24.5235	0.154		24.2948	0.184		24.7397	0.138		23.1086	0.261		23.0059	0.064			24.2772
24.53	0.11		0.630838	1.59922		0.628992	1.66671		0.493709	1.94741		0.54665	2.13809		0.626686	1.74678		0.62989	1.72937		0.561665	3.14107		0.604867	0.872103		23.0856	0.484		0.598197	1.24837		24.5643	0.151		24.3352	0.187		24.7808	0.146		23.147	0.263		23.0441	0.066			24.3176
24.57	0.11		0.631898	1.59948		0.63005	1.66677		0.494541	1.94723		0.54757	2.13594		0.627739	1.74668		0.630949	1.73023		0.56261	3.14093		0.605883	0.871209		23.1239	0.485		0.599202	1.24867		24.6051	0.151		24.3756	0.186		24.822	0.146		23.1855	0.262		23.0824	0.057			24.358
24.61	0.1		0.632957	1.60006		0.631107	1.6669		0.495374	1.94697		0.54849	2.1347		0.628792	1.74776		0.632007	1.73104		0.563556	3.14002		0.6069	0.87114		23.1623	0.479		0.600208	1.24823		24.6459	0.15		24.4161	0.189		24.8632	0.14		23.2239	0.26		23.1207	0.051			24.3984
24.65	0.1		0.634017	1.60041		0.632164	1.6662		0.496206	1.94601		0.54941	2.13364		0.629845	1.74734		0.633066	1.73159		0.564501	3.13936		0.607916	0.872429		23.2006	0.478		0.601213	1.24764		24.6867	0.147		24.4565	0.19		24.9043	0.137		23.2624	0.257		23.159	0.062			24.4388
24.69	0.09		0.635077	1.60123		0.633221	1.66516		0.497038	1.94507		0.55033	2.13275		0.630898	1.74735		0.634124	1.73163		0.565446	3.13896		0.608933	0.871914		23.239	0.469		0.602219	1.24728		24.7275	0.152		24.4969	0.191		24.9455	0.139		23.3008	0.252		23.1973	0.061			24.4792
24.73	0.09		0.636136	1.602		0.634278	1.66585		0.49787	1.94476		0.55125	2.13248		0.631951	1.74811		0.635183	1.73201		0.566392	3.13864		0.609949	0.870683		23.2773	0.469		0.603224	1.24756		24.7683	0.155		24.5373	0.195		24.9867	0.135		23.3393	0.257		23.2355	0.061			24.5196
24.77	0.09		0.637196	1.60257		0.635335	1.66531		0.498703	1.94444		0.55217	2.13144		0.633004	1.74758		0.636241	1.73176		0.567337	3.13763		0.610966	0.871016		23.3157	0.472		0.60423	1.24701		24.8091	0.153		24.5778	0.188		25.0278	0.132		23.3777	0.254		23.2738	0.06			24.56
24.81	0.09		0.638256	1.6016		0.636392	1.6653		0.499535	1.94483		0.55309	2.13173		0.634057	1.74748		0.6373	1.73146		0.568282	3.13824		0.611982	0.870464		23.354	0.479		0.605235	1.24607		24.85	0.156		24.6182	0.19		25.069	0.133		23.4162	0.248		23.3121	0.062			24.6004
24.85	0.09		0.639315	1.60126		0.63745	1.6653		0.500367	1.94505		0.55401	2.13203		0.63511	1.74799		0.638358	1.73188		0.569227	3.13845		0.612999	0.869677		23.3924	0.481		0.606241	1.24709		24.8908	0.159		24.6586	0.193		25.1101	0.136		23.4546	0.25		23.3504	0.055			24.6408
24.89	0.1		0.640375	1.60132		0.638507	1.6662		0.501199	1.94498		0.55493	2.13161		0.636163	1.74764		0.639417	1.73039		0.570173	3.13718		0.614016	0.86933		23.4307	0.48		0.607246	1.24641		24.9316	0.153		24.699	0.188		25.1513	0.138		23.4931	0.255		23.3887	0.057			24.6811
24.93	0.09		0.641435	1.60147		0.639564	1.66613		0.502032	1.94582		0.55585	2.13229		0.637216	1.7482		0.640475	1.73017		0.571118	3.13671		0.615032	0.86952		23.4691	0.474		0.608252	1.24792		24.9724	0.151		24.7395	0.191		25.1925	0.139		23.5315	0.257		23.4269	0.063			24.7215
24.98	0.09		0.642494	1.60227		0.640621	1.66559		0.502864	1.94692		0.55677	2.13176		0.638269	1.74829		0.641534	1.73067		0.572063	3.13641		0.616049	0.869358		23.5074	0.471		0.609257	1.2472		25.0132	0.151		24.7799	0.189		25.2336	0.136		23.57	0.251		23.4652	0.065			24.7619
25.02	0.08		0.643554	1.603		0.641678	1.66579		0.503696	1.94754		0.55769	2.13036		0.639322	1.74684		0.642592	1.7301		0.573009	3.1367		0.617065	0.869762		23.5458	0.473		0.610263	1.24747		25.054	0.147		24.8203	0.178		25.2748	0.13		23.6084	0.25		23.5035	0.065			24.8023
25.06	0.08		0.644614	1.60442		0.642735	1.66524		0.504528	1.94755		0.55861	2.12941		0.640374	1.74773		0.643651	1.73084		0.573954	3.13688		0.618082	0.868965		23.5841	0.47		0.611268	1.24803		25.0948	0.14		24.8607	0.176		25.316	0.133		23.6469	0.245		23.5418	0.067			24.8427
25.1	0.08		0.645674	1.60365		0.643792	1.66524		0.505361	1.94728		0.55953	2.12961		0.641427	1.74733		0.644709	1.73107		0.574899	3.13663		0.619098	0.868112		23.6225	0.469		0.612274	1.24867		25.1356	0.137		24.9011	0.181		25.3571	0.135		23.6853	0.254		23.5801	0.071			24.8831
25.14	0.08		0.646733	1.60199		0.644849	1.66517		0.506193	1.9461		0.56045	2.12995		0.64248	1.74701		0.645768	1.73257		0.575844	3.13527		0.620115	0.867861		23.6608	0.469		0.613279	1.24849		25.1764	0.142		24.9416	0.18		25.3983	0.132		23.7238	0.261		23.6183	0.065			24.9235
25.18	0.08		0.647793	1.60255		0.645906	1.66465		0.507025	1.94447		0.56137	2.1306		0.643533	1.74602		0.646826	1.733		0.57679	3.1347		0.621131	0.86812		23.6992	0.468		0.614285	1.24831		25.2172	0.15		24.982	0.179		25.4395	0.135		23.7622	0.258		23.6566	0.064			24.9639
25.22	0.08		0.648853	1.60318		0.646964	1.66404		0.507858	1.9438		0.56229	2.13102		0.644586	1.74594		0.647885	1.73273		0.577735	3.13386		0.622148	0.868652		23.7375	0.472		0.61529	1.24881		25.258	0.148		25.0224	0.179		25.4806	0.135		23.8007	0.257		23.6949	0.067			25.0043
25.26	0.08		0.649912	1.60408		0.648021	1.66352		0.50869	1.94358		0.56321	2.1308		0.645639	1.74518		0.648943	1.73251		0.57868	3.13292		0.623165	0.868882		23.7759	0.473		0.616296	1.24962		25.2988	0.145		25.0628	0.177		25.5218	0.13		23.8391	0.255		23.7332	0.07			25.0447
25.3	0.07		0.650972	1.60271		0.649078	1.66255		0.509522	1.94256		0.56413	2.13043		0.646692	1.74565		0.650002	1.73184		0.579626	3.132		0.624181	0.869481		23.8142	0.472		0.617302	1.25012		25.3396	0.149		25.1033	0.17		25.563	0.133		23.8776	0.261		23.7714	0.067			25.0851
25.34	0.08		0.652032	1.60131		0.650135	1.66273		0.510354	1.94181		0.56505	2.13168		0.647745	1.74604		0.65106	1.73091		0.580571	3.1315		0.625198	0.869928		23.8526	0.471		0.618307	1.25059		25.3804	0.148		25.1437	0.172		25.6041	0.129		23.916	0.257		23.8097	0.068			25.1255
25.38	0.08		0.653091	1.60044		0.651192	1.66294		0.511187	1.94159		0.56597	2.13105		0.648798	1.74631		0.652119	1.73056		0.581516	3.13097		0.626214	0.870318		23.8909	0.467		0.619313	1.2499		25.4212	0.146		25.1841	0.175		25.6453	0.125		23.9545	0.253		23.848	0.07			25.1659
25.42	0.08		0.654151	1.60053		0.652249	1.66224		0.512019	1.94213		0.56689	2.13035		0.649851	1.74643		0.653177	1.72997		0.582461	3.1308		0.627231	0.87039		23.9293	0.471		0.620318	1.24882		25.462	0.141		25.2245	0.174		25.6864	0.127		23.9929	0.254		23.8863	0.073			25.2063
25.46	0.07		0.655211	1.59885		0.653306	1.66268		0.512851	1.94341		0.56781	2.12955		0.650904	1.74589		0.654236	1.7303		0.583407	3.13141		0.628247	0.871017		23.9676	0.471		0.621324	1.24836		25.5028	0.142		25.265	0.176		25.7276	0.131		24.0314	0.259		23.9246	0.077			25.2467
25.5	0.07		0.65627	1.59818		0.654363	1.6631		0.513683	1.94401		0.56873	2.12838		0.651957	1.74663		0.655294	1.73014		0.584352	3.13084		0.629264	0.870896		24.0059	0.478		0.622329	1.24864		25.5436	0.143		25.3054	0.176		25.7688	0.127		24.0698	0.256		23.9628	0.075			25.2871
25.55	0.07		0.65733	1.5977		0.655421	1.66335		0.514516	1.94436		0.56965	2.1282		0.65301	1.74758		0.656353	1.73142		0.585297	3.13135		0.63028	0.870162		24.0443	0.47		0.623335	1.2492		25.5844	0.139		25.3458	0.174		25.8099	0.128		24.1083	0.255		24.0011	0.076			25.3275
25.59	0.08		0.65839	1.59734		0.656478	1.66285		0.515348	1.94431		0.57057	2.12776		0.654063	1.74708		0.657411	1.73197		0.586243	3.13058		0.631297	0.870678		24.0826	0.464		0.62434	1.24842		25.6252	0.14		25.3862	0.177		25.8511	0.127		24.1467	0.253		24.0394	0.075			25.3679
25.63	0.08		0.65945	1.59715		0.657535	1.66274		0.51618	1.94388		0.57149	2.12755		0.655115	1.74731		0.65847	1.73129		0.587188	3.12993		0.632313	0.869536		24.121	0.46		0.625346	1.24861		25.666	0.139		25.4267	0.175		25.8923	0.13		24.1852	0.252		24.0777	0.068			25.4083
25.67	0.08		0.660509	1.59674		0.658592	1.66226		0.517012	1.94406		0.572409	2.12733		0.656168	1.74723		0.659528	1.73133		0.588133	3.12863		0.63333	0.870682		24.1593	0.462		0.626351	1.2485		25.7068	0.14		25.4671	0.176		25.9334	0.135		24.2236	0.256		24.116	0.074			25.4486
25.71	0.07		0.661569	1.59702		0.659649	1.66196		0.517845	1.94467		0.573329	2.12627		0.657221	1.74694		0.660587	1.73027		0.589079	3.12911		0.634347	0.871643		24.1977	0.461		0.627357	1.24863		25.7477	0.143		25.5075	0.174		25.9746	0.129		24.2621	0.253		24.1542	0.079			25.489
25.75	0.07		0.662629	1.59629		0.660706	1.66164		0.518677	1.94491		0.574249	2.12551		0.658274	1.74694		0.661645	1.73022		0.590024	3.12894		0.635363	0.871874		24.236	0.457		0.628362	1.24859		25.7885	0.143		25.5479	0.175		26.0158	0.128		24.3005	0.25		24.1925	0.076			25.5294
25.79	0.07		0.663688	1.59721		0.661763	1.66164		0.519509	1.94488		0.575169	2.12535		0.659327	1.74611		0.662704	1.72914		0.590969	3.12766		0.63638	0.871574		24.2744	0.451		0.629368	1.24883		25.8293	0.142		25.5884	0.177		26.0569	0.128		24.339	0.249		24.2308	0.074			25.5698
25.83	0.07		0.664748	1.59705		0.66282	1.66145		0.520342	1.94488		0.576089	2.12599		0.66038	1.74543		0.663762	1.72881		0.591914	3.12717		0.637396	0.870733		24.3127	0.449		0.630373	1.2481		25.8701	0.139		25.6288	0.177		26.0981	0.128		24.3774	0.248		24.2691	0.075			25.6102
25.87	0.08		0.665808	1.59727		0.663877	1.66203		0.521174	1.94477		0.577009	2.12647		0.661433	1.74548		0.664821	1.72728		0.59286	3.12696		0.638413	0.870585		24.3511	0.445		0.631379	1.24822		25.9109	0.138		25.6692	0.175		26.1393	0.131		24.4159	0.247		24.3074	0.071			25.6506
25.91	0.08		0.666867	1.59744		0.664935	1.66234		0.522006	1.94437		0.577929	2.1259		0.662486	1.74592		0.665879	1.72757		0.593805	3.1261		0.639429	0.8707		24.3894	0.442		0.632384	1.24845		25.9517	0.138		25.7096	0.173		26.1804	0.122		24.4543	0.253		24.3456	0.068			25.691
25.95	0.08		0.667927	1.59838		0.665992	1.66179		0.522838	1.94369		0.578849	2.1261		0.663539	1.74635		0.666938	1.72866		0.59475	3.12549		0.640446	0.870985		24.4278	0.443		0.63339	1.24925		25.9925	0.134		25.7501	0.175		26.2216	0.121		24.4928	0.254		24.3839	0.067			25.7314
25.99	0.07		0.668987	1.59903		0.667049	1.66142		0.523671	1.94356		0.579769	2.1262		0.664592	1.74544		0.667996	1.72711		0.595696	3.12446		0.641463	0.869917		24.4661	0.447		0.634395	1.24893		26.0333	0.134		25.7905	0.172		26.2627	0.126		24.5312	0.249		24.4222	0.071			25.7718
26.03	0.07		0.670047	1.59914		0.668106	1.66145		0.524503	1.94343		0.580689	2.12669		0.665645	1.74465		0.669055	1.72548		0.596641	3.12418		0.642479	0.869029		24.5045	0.443		0.635401	1.24927		26.0741	0.137		25.8309	0.172		26.3039	0.13		24.5697	0.252		24.4605	0.07			25.8122
26.08	0.07		0.671106	1.59949		0.669163	1.66104		0.525335	1.94268		0.581609	2.12595		0.666698	1.74466		0.670113	1.72434		0.597586	3.12332		0.643496	0.869498		24.5428	0.444		0.636406	1.24902		26.1149	0.142		25.8713	0.179		26.3451	0.13		24.6081	0.257		24.4988	0.07			25.8526
26.12	0.07		0.672166	1.59998		0.67022	1.66141		0.526167	1.94197		0.582529	2.12604		0.667751	1.74476		0.671172	1.72385		0.598531	3.12325		0.644512	0.869106		24.5812	0.439		0.637412	1.24915		26.1557	0.142		25.9117	0.181		26.3862	0.126		24.6466	0.259		24.537	0.068			25.893
26.16	0.07		0.673226	1.60044		0.671277	1.66177		0.527	1.94192		0.583449	2.12679		0.668804	1.74502		0.67223	1.72407		0.599477	3.12242		0.645529	0.868801		24.6195	0.439		0.638417	1.24816		26.1965	0.139		25.9522	0.182		26.4274	0.125		24.685	0.262		24.5753	0.07			25.9334
26.2	0.07		0.674285	1.59989		0.672334	1.66041		0.527832	1.9421		0.584369	2.12711		0.669856	1.74367		0.673289	1.72464		0.600422	3.12208		0.646545	0.868506		24.6579	0.434		0.639423	1.24798		26.2373	0.14		25.9926	0.185		26.4686	0.131		24.7235	0.265		24.6136	0.073			25.9738
26.24	0.06		0.675345	1.59888		0.673392	1.66023		0.528664	1.94194		0.585289	2.12724		0.670909	1.74296		0.674347	1.72361		0.601367	3.12211		0.647562	0.868273		24.6962	0.433		0.640428	1.24826		26.2781	0.136		26.033	0.184		26.5097	0.124		24.7619	0.263		24.6519	0.064			26.0142
26.28	0.06		0.676405	1.59778		0.674449	1.66082		0.529496	1.94181		0.586209	2.12629		0.671962	1.74301		0.675406	1.72409		0.602313	3.12213		0.648578	0.867933		24.7346	0.431		0.641434	1.24737		26.3189	0.138		26.0734	0.177		26.5509	0.123		24.8004	0.255		24.6902	0.06			26.0546
26.32	0.06		0.677464	1.59775		0.675506	1.66012		0.530329	1.94155		0.587129	2.1259		0.673015	1.74238		0.676464	1.7244		0.603258	3.12118		0.649595	0.868184		24.7729	0.432		0.642439	1.24715		26.3597	0.14		26.1139	0.174		26.5921	0.125		24.8388	0.25		24.7284	0.065			26.095
26.36	0.06		0.678524	1.59853		0.676563	1.66067		0.531161	1.94138		0.588049	2.12608		0.674068	1.74111		0.677523	1.72504		0.604203	3.11997		0.650612	0.869301		24.8113	0.439		0.643445	1.24787		26.4005	0.136		26.1543	0.172		26.6332	0.121		24.8773	0.242		24.7667	0.067			26.1354
26.4	0.06		0.679584	1.59759		0.67762	1.66085		0.531993	1.94151		0.588969	2.12633		0.675121	1.74054		0.678581	1.7237		0.605148	3.11989		0.651628	0.869523		24.8496	0.435		0.64445	1.24775		26.4413	0.138		26.1947	0.176		26.6744	0.13		24.9157	0.245		24.805	0.069			26.1758
26.44	0.06		0.680643	1.59781		0.678677	1.65977		0.532826	1.94132		0.589889	2.1274		0.676174	1.73995		0.67964	1.72246		0.606094	3.11925		0.652645	0.869026		24.888	0.434		0.645456	1.24772		26.4821	0.139		26.2351	0.175		26.7156	0.131		24.9542	0.248		24.8433	0.069			26.2161
26.48	0.06		0.681703	1.59819		0.679734	1.65878		0.533658	1.94029		0.590809	2.12718		0.677227	1.73976		0.680698	1.72178		0.607039	3.11942		0.653661	0.868815		24.9263	0.425		0.646461	1.24813		26.5229	0.141		26.2756	0.173		26.7567	0.124		24.9926	0.245		24.8815	0.067			26.2565
26.52	0.06		0.682763	1.59898		0.680791	1.65784		0.53449	1.93967		0.591729	2.1274		0.67828	1.73889		0.681757	1.72084		0.607984	3.11997		0.654678	0.86914		24.9647	0.424		0.647467	1.24775		26.5637	0.142		26.316	0.173		26.7979	0.126		25.0311	0.245		24.9198	0.063			26.2969
26.56	0.06		0.683823	1.59874		0.681849	1.65883		0.535322	1.94032		0.592649	2.12755		0.679333	1.73828		0.682815	1.72069		0.60893	3.12008		0.655694	0.868857		25.003	0.425		0.648472	1.24744		26.6045	0.138		26.3564	0.173		26.839	0.129		25.0695	0.247		24.9581	0.054			26.3373
26.6	0.06		0.684882	1.59962		0.682906	1.65938		0.536155	1.94075		0.593569	2.12754		0.680386	1.73899		0.683874	1.72143		0.609875	3.11957		0.656711	0.867871		25.0413	0.422		0.649478	1.24731		26.6454	0.133		26.3968	0.17		26.8802	0.134		25.108	0.242		24.9964	0.059			26.3777
26.65	0.06		0.685942	1.59994		0.683963	1.65993		0.536987	1.94103		0.594489	2.1272		0.681439	1.73919		0.684932	1.72029		0.61082	3.11924		0.657727	0.867972		25.0797	0.418		0.650483	1.24695		26.6862	0.134		26.4373	0.165		26.9214	0.133		25.1464	0.245		25.0347	0.068			26.4181
26.69	0.06		0.687002	1.59985		0.68502	1.65974		0.537819	1.94169		0.595409	2.12672		0.682492	1.73891		0.685991	1.72002		0.611766	3.11994		0.658744	0.867625		25.118	0.414		0.651489	1.24647		26.727	0.138		26.4777	0.169		26.9625	0.13		25.1849	0.243		25.0729	0.066			26.4585
26.73	0.06		0.688061	1.59921		0.686077	1.66037		0.538651	1.94251		0.596329	2.12644		0.683544	1.73927		0.687049	1.71942		0.612711	3.11939		0.659761	0.868425		25.1564	0.412		0.652494	1.24504		26.7678	0.142		26.5181	0.165		27.0037	0.127		25.2233	0.239		25.1112	0.069			26.4989
26.77	0.05		0.689121	1.59842		0.687134	1.66032		0.539484	1.94294		0.597249	2.12606		0.684597	1.73916		0.688108	1.71798		0.613656	3.119		0.660777	0.868921		25.1947	0.408		0.6535	1.24413		26.8086	0.139		26.5585	0.169		27.0449	0.119		25.2618	0.236		25.1495	0.062			26.5393
26.81	0.05		0.690181	1.59773		0.688191	1.6607		0.540316	1.94349		0.598169	2.12613		0.68565	1.73935		0.689166	1.71714		0.614601	3.11814		0.661794	0.867732		25.2331	0.411		0.654505	1.24342		26.8494	0.135		26.599	0.174		27.086	0.121		25.3002	0.234		25.1878	0.059			26.5797
26.85	0.05		0.69124	1.59766		0.689248	1.66124		0.541148	1.94298		0.599089	2.12656		0.686703	1.73847		0.690225	1.71657		0.615547	3.11792		0.66281	0.867068		25.2714	0.409		0.655511	1.24363		26.8902	0.137		26.6394	0.177		27.1272	0.122		25.3387	0.238		25.2261	0.066			26.6201
26.89	0.05		0.6923	1.59856		0.690306	1.66132		0.541981	1.94265		0.600009	2.12634		0.687756	1.73948		0.691283	1.71632		0.616492	3.11801		0.663827	0.866631		25.3098	0.413		0.656516	1.24409		26.931	0.142		26.6798	0.173		27.1684	0.129		25.3771	0.241		25.2643	0.066			26.6605
26.93	0.05		0.69336	1.59944		0.691363	1.66152		0.542813	1.94238		0.600929	2.1261		0.688809	1.73989		0.692342	1.71714		0.617437	3.11898		0.664843	0.865785		25.3481	0.414		0.657522	1.24475		26.9718	0.141		26.7202	0.171		27.2095	0.133		25.4156	0.241		25.3026	0.056			26.7009
26.97	0.05		0.694419	1.5998		0.69242	1.66104		0.543645	1.9413		0.601849	2.12602		0.689862	1.73978		0.6934	1.71855		0.618383	3.11904		0.66586	0.866166		25.3865	0.415		0.658527	1.24523		27.0126	0.142		26.7607	0.174		27.2507	0.128		25.454	0.241		25.3409	0.05			26.7413
27.01	0.06		0.695479	1.60024		0.693477	1.66205		0.544477	1.94039		0.602769	2.12564		0.690915	1.7387		0.694459	1.71907		0.619328	3.11951		0.666876	0.865255		25.4248	0.412		0.659533	1.24481		27.0534	0.137		26.8011	0.172		27.2918	0.124		25.4925	0.241		25.3792	0.057			26.7817
27.05	0.06		0.696539	1.60023		0.694534	1.66146		0.54531	1.93972		0.603689	2.12554		0.691968	1.73831		0.695517	1.71818		0.620273	3.11895		0.667893	0.864997		25.4632	0.41		0.660538	1.24442		27.0942	0.129		26.8415	0.17		27.333	0.13		25.5309	0.237		25.4175	0.059			26.8221
27.09	0.06		0.697599	1.60014		0.695591	1.66158		0.546142	1.9388		0.604609	2.12602		0.693021	1.73895		0.696576	1.71782		0.621218	3.1183		0.668909	0.864214		25.5015	0.404		0.661544	1.24484		27.135	0.132		26.8819	0.169		27.3742	0.13		25.5694	0.235		25.4557	0.061			26.8625
27.13	0.06		0.698658	1.59966		0.696648	1.66111		0.546974	1.93797		0.605529	2.12673		0.694074	1.73849		0.697634	1.71729		0.622164	3.11842		0.669926	0.863631		25.5399	0.409		0.662549	1.2449		27.1758	0.138		26.9223	0.17		27.4153	0.129		25.6078	0.237		25.494	0.056			26.9029
27.18	0.06		0.699718	1.60003		0.697705	1.66116		0.547806	1.9381		0.606449	2.12591		0.695127	1.73944		0.698693	1.71572		0.623109	3.11772		0.670943	0.861977		25.5782	0.409		0.663555	1.24575		27.2166	0.134		26.9628	0.175		27.4565	0.129		25.6463	0.239		25.5323	0.055			26.9432
27.22	0.07		0.700778	1.59963		0.698763	1.66175		0.548639	1.93918		0.607369	2.12485		0.69618	1.73945		0.699751	1.71495		0.624054	3.11664		0.671959	0.860567		25.6166	0.41		0.66456	1.24526		27.2574	0.128		27.0032	0.171		27.4977	0.125		25.6847	0.24		25.5706	0.059			26.9836
27.26	0.06		0.701837	1.60042		0.69982	1.66143		0.549471	1.93928		0.608289	2.12515		0.697232	1.73941		0.70081	1.71428		0.625	3.11586		0.672976	0.859841		25.6549	0.405		0.665566	1.24474		27.2982	0.131		27.0436	0.175		27.5388	0.123		25.7232	0.243		25.6089	0.056			27.024
27.3	0.06		0.702897	1.60051		0.700877	1.6612		0.550303	1.93858		0.609209	2.12497		0.698285	1.74023		0.701868	1.71429		0.625945	3.11505		0.673992	0.859798		25.6933	0.403		0.666571	1.24509		27.339	0.139		27.084	0.175		27.58	0.126		25.7616	0.242		25.6471	0.056			27.0644
27.34	0.05		0.703957	1.60062		0.701934	1.66134		0.551135	1.93894		0.610129	2.12619		0.699338	1.74146		0.702927	1.71397		0.62689	3.1138		0.675009	0.858516		25.7316	0.403		0.667577	1.24493		27.3798	0.137		27.1245	0.168		27.6212	0.128		25.8001	0.244		25.6854	0.058			27.1048
27.38	0.05		0.705016	1.59984		0.702991	1.66209		0.551968	1.93903		0.611049	2.12767		0.700391	1.74193		0.703985	1.71427		0.627835	3.1133		0.676025	0.857966		25.77	0.404		0.668582	1.24547		27.4206	0.137		27.1649	0.172		27.6623	0.126		25.8385	0.246		25.7237	0.063			27.1452
27.42	0.05		0.706076	1.59905		0.704048	1.66294		0.5528	1.93912		0.611969	2.12859		0.701444	1.74234		0.705044	1.71411		0.628781	3.11329		0.677042	0.858		25.8083	0.407		0.669588	1.24503		27.4614	0.143		27.2053	0.175		27.7035	0.119		25.877	0.237		25.762	0.062			27.1856
27.46	0.06		0.707136	1.59852		0.705105	1.66298		0.553632	1.9392		0.612889	2.12838		0.702497	1.74289		0.706102	1.71544		0.629726	3.11427		0.678059	0.857552		25.8467	0.405		0.670593	1.2437		27.5022	0.145		27.2457	0.177		27.7447	0.121		25.9154	0.239		25.8003	0.06			27.226
27.5	0.06		0.708195	1.5981		0.706162	1.66269		0.554465	1.93885		0.613809	2.12882		0.70355	1.74251		0.707161	1.71529		0.630671	3.11391		0.679075	0.857841		25.885	0.398		0.671599	1.24309		27.5431	0.143		27.2862	0.172		27.7858	0.122		25.9539	0.24		25.8385	0.052			27.2664
27.54	0.05		0.709255	1.59777		0.707219	1.66196		0.555297	1.93833		0.614729	2.12943		0.704603	1.74258		0.708219	1.71408		0.631617	3.11349		0.680092	0.857357		25.9234	0.389		0.672604	1.24265		27.5839	0.138		27.3266	0.175		27.827	0.12		25.9923	0.237		25.8768	0.054			27.3068
27.58	0.05		0.710315	1.59749		0.708277	1.66181		0.556129	1.93768		0.615648	2.12968		0.705656	1.74298		0.709278	1.71448		0.632562	3.11346		0.681108	0.857618		25.9617	0.392		0.67361	1.24305		27.6247	0.134		27.367	0.181		27.8681	0.122		26.0308	0.235		25.9151	0.053			27.3472
27.62	0.05		0.711375	1.59848		0.709334	1.66262		0.556961	1.93761		0.616568	2.13024		0.706709	1.74287		0.710336	1.71549		0.633507	3.11357		0.682125	0.857702		26.0001	0.401		0.674615	1.24288		27.6655	0.137		27.4074	0.182		27.9093	0.119		26.0692	0.245		25.9534	0.054			27.3876
27.66	0.05		0.712434	1.59822		0.710391	1.66288		0.557794	1.93749		0.617488	2.12949		0.707762	1.74224		0.711395	1.71575		0.634452	3.11346		0.683141	0.857532		26.0384	0.407		0.675621	1.24282		27.7063	0.142		27.4479	0.177		27.9505	0.118		26.1077	0.242		25.9916	0.055			27.428
27.7	0.04		0.713494	1.59777		0.711448	1.6635		0.558626	1.93662		0.618408	2.12913		0.708815	1.74148		0.712453	1.71589		0.635398	3.11351		0.684158	0.857612		26.0767	0.403		0.676626	1.24292		27.7471	0.143		27.4883	0.178		27.9916	0.118		26.1461	0.236		26.0299	0.049			27.4684
27.75	0.05		0.714554	1.59759		0.712505	1.66337		0.559458	1.93584		0.619328	2.12881		0.709868	1.74152		0.713512	1.71642		0.636343	3.11302		0.685174	0.855697		26.1151	0.395		0.677632	1.24251		27.7879	0.137		27.5287	0.183		28.0328	0.117		26.1846	0.236		26.0682	0.057			27.5088
27.79	0.05		0.715613	1.59737		0.713562	1.66303		0.56029	1.93603		0.620248	2.12787		0.710921	1.74263		0.71457	1.71468		0.637288	3.11344		0.686191	0.856256		26.1534	0.399		0.678637	1.24211		27.8287	0.132		27.5691	0.18		28.074	0.114		26.223	0.238		26.1065	0.062			27.5492
27.83	0.05		0.716673	1.598		0.714619	1.66298		0.561123	1.93591		0.621168	2.12713		0.711973	1.74344		0.715629	1.71441		0.638234	3.11464		0.687208	0.856618		26.1918	0.397		0.679643	1.2426		27.8695	0.129		27.6096	0.178		28.1151	0.119		26.2615	0.228		26.1448	0.062			27.5896
27.87	0.05		0.717733	1.59946		0.715676	1.66314		0.561955	1.93574		0.622088	2.12761		0.713026	1.74439		0.716687	1.71384		0.639179	3.11456		0.688224	0.857143		26.2301	0.396		0.680648	1.24307		27.9103	0.132		27.65	0.18		28.1563	0.124		26.2999	0.228		26.183	0.06			27.63
27.91	0.04		0.718792	1.59846		0.716734	1.66288		0.562787	1.93527		0.623008	2.12771		0.714079	1.74558		0.717746	1.71325		0.640124	3.1147		0.689241	0.858071		26.2685	0.39		0.681654	1.24263		27.9511	0.133		27.6904	0.179		28.1975	0.125		26.3384	0.233		26.2213	0.061			27.6704
27.95	0.04		0.719852	1.59723		0.717791	1.66334		0.563619	1.93458		0.623928	2.12749		0.715132	1.74565		0.718804	1.71236		0.64107	3.11425		0.690257	0.858373		26.3068	0.388		0.682659	1.24245		27.9919	0.124		27.7308	0.171		28.2386	0.127		26.3768	0.238		26.2596	0.054			27.7107
27.99	0.04		0.720912	1.59681		0.718848	1.66289		0.564452	1.93491		0.624848	2.12718		0.716185	1.74609		0.719863	1.71279		0.642015	3.11315		0.691274	0.858102		26.3452	0.389		0.683665	1.24252		28.0327	0.128		27.7712	0.173		28.2798	0.122		26.4153	0.236		26.2979	0.053			27.7511
28.03	0.05		0.721972	1.59736		0.719905	1.66332		0.565284	1.93484		0.625768	2.12749		0.717238	1.74642		0.720921	1.71472		0.64296	3.11266		0.69229	0.857154		26.3835	0.39		0.68467	1.24269		28.0735	0.126		27.8117	0.181		28.321	0.116		26.4537	0.235		26.3362	0.053			27.7915
28.07	0.05		0.723031	1.59681		0.720962	1.66399		0.566116	1.93446		0.626688	2.12616		0.718291	1.74496		0.72198	1.71413		0.643905	3.11164		0.693307	0.856579		26.4219	0.394		0.685676	1.24256		28.1143	0.125		27.8521	0.182		28.3621	0.115		26.4922	0.241		26.3744	0.05			27.8319
28.11	0.04		0.724091	1.59616		0.722019	1.66441		0.566949	1.93456		0.627608	2.12711		0.719344	1.74514		0.723038	1.71468		0.644851	3.11117		0.694323	0.856965		26.4602	0.394		0.686681	1.24243		28.1551	0.127		27.8925	0.184		28.4033	0.113		26.5306	0.238		26.4127	0.05			27.8723
28.15	0.03		0.725151	1.59658		0.723076	1.66392		0.567781	1.93534		0.628528	2.12774		0.720397	1.74566		0.724097	1.71377		0.645796	3.11134		0.69534	0.856543		26.4986	0.387		0.687687	1.24308		28.1959	0.126		27.9329	0.186		28.4444	0.109		26.5691	0.234		26.451	0.054			27.9127
28.19	0.04		0.72621	1.59544		0.724133	1.66273		0.568613	1.93584		0.629448	2.12697		0.72145	1.7446		0.725155	1.71247		0.646741	3.11124		0.696356	0.855883		26.5369	0.376		0.688692	1.2437		28.2367	0.127		27.9734	0.19		28.4856	0.118		26.6075	0.233		26.4893	0.055			27.9531
28.23	0.04		0.72727	1.59411		0.725191	1.66264		0.569445	1.93533		0.630368	2.12695		0.722503	1.74426		0.726214	1.71235		0.647687	3.1106		0.697373	0.855774		26.5753	0.373		0.689698	1.24418		28.2775	0.119		28.0138	0.189		28.5268	0.122		26.646	0.236		26.5276	0.057			27.9935
28.28	0.05		0.72833	1.59349		0.726248	1.66363		0.570278	1.93495		0.631288	2.12671		0.723556	1.74344		0.727272	1.71225		0.648632	3.10983		0.69839	0.855878		26.6136	0.376		0.690703	1.24473		28.3183	0.118		28.0542	0.185		28.5679	0.119		26.6844	0.235		26.5658	0.056			28.0339
28.32	0.05		0.729389	1.59436		0.727305	1.66364		0.57111	1.93489		0.632208	2.1264		0.724609	1.74286		0.728331	1.7111		0.649577	3.10835		0.699406	0.855357		26.652	0.381		0.691709	1.24402		28.3591	0.12		28.0946	0.184		28.6091	0.12		26.7229	0.23		26.6041	0.055			28.0743
28.36	0.05		0.730449	1.59555		0.728362	1.66383		0.571942	1.93472		0.633128	2.12686		0.725662	1.74277		0.729389	1.71162		0.650522	3.10757		0.700423	0.855228		26.6903	0.382		0.692715	1.24392		28.3999	0.119		28.1351	0.186		28.6503	0.12		26.7613	0.226		26.6424	0.053			28.1147
28.4	0.05		0.731509	1.59664		0.729419	1.6629		0.572774	1.93434		0.634048	2.12679		0.726714	1.7426		0.730448	1.71315		0.651468	3.10805		0.701439	0.855248		26.7287	0.38		0.69372	1.24498		28.4407	0.116		28.1755	0.186		28.6914	0.119		26.7998	0.226		26.6807	0.054			28.1551
28.44	0.04		0.732568	1.59668		0.730476	1.66138		0.573607	1.93388		0.634968	2.12717		0.727767	1.74248		0.731506	1.71492		0.652413	3.10799		0.702456	0.855534		26.767	0.378		0.694726	1.24639		28.4816	0.114		28.2159	0.182		28.7326	0.122		26.8382	0.226		26.719	0.058			28.1955
28.48	0.04		0.733628	1.59691		0.731533	1.66096		0.574439	1.93394		0.635888	2.12768		0.72882	1.74259		0.732565	1.71502		0.653358	3.10758		0.703472	0.856561		26.8054	0.371		0.695731	1.24645		28.5224	0.115		28.2563	0.179		28.7738	0.123		26.8767	0.228		26.7572	0.057			28.2359
28.52	0.04		0.734688	1.59659		0.73259	1.66091		0.575271	1.93443		0.636808	2.12602		0.729873	1.74167		0.733623	1.71401		0.654304	3.10812		0.704489	0.857308		26.8437	0.368		0.696737	1.24655		28.5632	0.117		28.2968	0.174		28.8149	0.121		26.9151	0.226		26.7955	0.058			28.2763
28.56	0.03		0.735748	1.5961		0.733648	1.66122		0.576104	1.93466		0.637728	2.12581		0.730926	1.74041		0.734682	1.71301		0.655249	3.10834		0.705505	0.857234		26.8821	0.36		0.697742	1.24658		28.604	0.125		28.3372	0.174		28.8561	0.119		26.9536	0.226		26.8338	0.058			28.3167
28.6	0.03		0.736807	1.59642		0.734705	1.66142		0.576936	1.93471		0.638648	2.12522		0.731979	1.74033		0.73574	1.71202		0.656194	3.10801		0.706522	0.857624		26.9204	0.359		0.698748	1.24574		28.6448	0.123		28.3776	0.179		28.8973	0.116		26.992	0.226		26.8721	0.06			28.3571
28.64	0.03		0.737867	1.59566		0.735762	1.66179		0.577768	1.93449		0.639568	2.12561		0.733032	1.74116		0.736799	1.71161		0.657139	3.10746		0.707539	0.856685		26.9588	0.359		0.699753	1.24348		28.6856	0.117		28.418	0.181		28.9384	0.114		27.0305	0.233		26.9104	0.059			28.3975
28.68	0.03		0.738927	1.59578		0.736819	1.66232		0.5786	1.93435		0.640488	2.12597		0.734085	1.73973		0.737857	1.71172		0.658085	3.10713		0.708555	0.857045		26.9971	0.363		0.700759	1.24316		28.7264	0.12		28.4585	0.179		28.9796	0.115		27.0689	0.227		26.9486	0.053			28.4379
28.72	0.03		0.739986	1.59618		0.737876	1.66257		0.579433	1.93416		0.641408	2.12612		0.735138	1.73872		0.738916	1.7108		0.65903	3.10708		0.709572	0.857587		27.0355	0.364		0.701764	1.24229		28.7672	0.119		28.4989	0.179		29.0207	0.111		27.1074	0.225		26.9869	0.05			28.4782
28.76	0.03		0.741046	1.59549		0.738933	1.66268		0.580265	1.93384		0.642328	2.12556		0.736191	1.73793		0.739974	1.71132		0.659975	3.10674		0.710588	0.858009		27.0738	0.368		0.70277	1.24085		28.808	0.115		28.5393	0.175		29.0619	0.107		27.1458	0.234		27.0252	0.05			28.5186
28.8	0.03		0.742106	1.59633		0.73999	1.66274		0.581097	1.93354		0.643248	2.12527		0.737244	1.73702		0.741033	1.71226		0.660921	3.10653		0.711605	0.857675		27.1122	0.371		0.703775	1.23953		28.8488	0.113		28.5797	0.174		29.1031	0.111		27.1843	0.237		27.0635	0.052			28.559
28.85	0.03		0.743165	1.59655		0.741047	1.66297		0.581929	1.93349		0.644168	2.12507		0.738297	1.73779		0.742091	1.71247		0.661866	3.10653		0.712621	0.85956		27.1505	0.371		0.704781	1.23947		28.8896	0.111		28.6202	0.182		29.1442	0.114		27.2227	0.238		27.1017	0.056			28.5994
28.89	0.03		0.744225	1.59627		0.742105	1.66422		0.582762	1.93402		0.645088	2.12485		0.73935	1.73828		0.74315	1.71186		0.662811	3.10661		0.713638	0.860177		27.1888	0.372		0.705786	1.24029		28.9304	0.111		28.6606	0.179		29.1854	0.111		27.2612	0.231		27.14	0.057			28.6398
28.93	0.03		0.745285	1.59583		0.743162	1.66521		0.583594	1.93428		0.646008	2.12418		0.740402	1.73775		0.744208	1.71174		0.663756	3.1057		0.714655	0.860076		27.2272	0.369		0.706792	1.24058		28.9712	0.118		28.701	0.174		29.2266	0.112		27.2996	0.227		27.1783	0.055			28.6802
28.97	0.03		0.746344	1.59621		0.744219	1.66522		0.584426	1.93447		0.646928	2.12318		0.741455	1.73742		0.745266	1.71226		0.664702	3.10555		0.715671	0.86148		27.2655	0.363		0.707797	1.2409		29.012	0.127		28.7414	0.174		29.2677	0.116		27.3381	0.226		27.2166	0.049			28.7206
29.01	0.03		0.747404	1.59577		0.745276	1.66544		0.585258	1.93508		0.647848	2.12297		0.742508	1.73605		0.746325	1.71304		0.665647	3.10584		0.716688	0.862047		27.3039	0.356		0.708803	1.24031		29.0528	0.125		28.7818	0.17		29.3089	0.121		27.3765	0.22		27.2549	0.047			28.761
29.05	0.03		0.748464	1.59557		0.746333	1.66563		0.586091	1.93588		0.648768	2.12331		0.743561	1.73622		0.747384	1.71276		0.666592	3.10574		0.717704	0.862462		27.3422	0.355		0.709808	1.23904		29.0936	0.13		28.8223	0.173		29.3501	0.126		27.415	0.219		27.2931	0.051			28.8014
29.09	0.03		0.749524	1.59551		0.74739	1.66578		0.586923	1.93577		0.649688	2.12364		0.744614	1.73627		0.748442	1.71181		0.667538	3.10646		0.718721	0.86235		27.3806	0.349		0.710814	1.23682		29.1344	0.129		28.8627	0.174		29.3912	0.13		27.4534	0.222		27.3314	0.055			28.8418
29.13	0.03		0.750583	1.5952		0.748447	1.66633		0.587755	1.93563		0.650608	2.12408		0.745667	1.73576		0.749501	1.7126		0.668483	3.10633		0.719737	0.862872		27.4189	0.351		0.711819	1.23653		29.1752	0.122		28.9031	0.177		29.4324	0.123		27.4919	0.225		27.3697	0.049			28.8822
29.17	0.03		0.751643	1.5947		0.749504	1.66726		0.588588	1.93639		0.651528	2.12449		0.74672	1.73458		0.750559	1.71196		0.669428	3.10639		0.720754	0.862817		27.4573	0.354		0.712825	1.23664		29.216	0.124		28.9435	0.183		29.4736	0.117		27.5303	0.224		27.408	0.056			28.9226
29.21	0.03		0.752703	1.59358		0.750561	1.66796		0.58942	1.93668		0.652448	2.12378		0.747773	1.73491		0.751617	1.71135		0.670374	3.10616		0.72177	0.863508		27.4956	0.356		0.71383	1.23699		29.2568	0.124		28.984	0.18		29.5147	0.117		27.5688	0.224		27.4463	0.057			28.963
29.25	0.03		0.753762	1.59261		0.751619	1.66813		0.590252	1.93657		0.653368	2.12283		0.748826	1.73539		0.752676	1.71213		0.671319	3.10585		0.722787	0.863375		27.534	0.359		0.714836	1.23742		29.2976	0.125		29.0244	0.18		29.5559	0.111		27.6072	0.226		27.4845	0.048			29.0034
29.29	0.03		0.754822	1.59234		0.752676	1.66841		0.591084	1.93646		0.654288	2.12348		0.749879	1.73586		0.753734	1.71289		0.672264	3.10532		0.723804	0.862987		27.5723	0.357		0.715841	1.23684		29.3384	0.126		29.0648	0.18		29.597	0.106		27.6457	0.228		27.5228	0.045			29.0438
29.33	0.03		0.755882	1.59193		0.753733	1.66855		0.591917	1.93645		0.655208	2.12281		0.750932	1.73537		0.754793	1.71286		0.673209	3.10486		0.72482	0.863309		27.6107	0.356		0.716847	1.23646		29.3793	0.121		29.1052	0.183		29.6382	0.112		27.6841	0.232		27.5611	0.048			29.0842
29.38	0.03		0.756941	1.59237		0.75479	1.66864		0.592749	1.93569		0.656128	2.12296		0.751985	1.73474		0.755852	1.712		0.674155	3.10437		0.725837	0.863168		27.649	0.356		0.717852	1.23585		29.4201	0.122		29.1457	0.191		29.6794	0.117		27.7226	0.234		27.5994	0.055			29.1246
29.42	0.03		0.758001	1.59256		0.755847	1.66927		0.593581	1.93614		0.657048	2.12269		0.753038	1.73454		0.75691	1.7127		0.6751	3.10381		0.726853	0.864054		27.6874	0.355		0.718858	1.23564		29.4609	0.125		29.1861	0.188		29.7205	0.118		27.761	0.239		27.6377	0.055			29.165
29.46	0.03		0.759061	1.59203		0.756904	1.66844		0.594413	1.93659		0.657968	2.12182		0.754091	1.73408		0.757968	1.71219		0.676045	3.10236		0.72787	0.864072		27.7257	0.356		0.719863	1.23517		29.5017	0.118		29.2265	0.191		29.7617	0.113		27.7995	0.242		27.6759	0.054			29.2054
29.5	0.02		0.760121	1.59293		0.757961	1.66846		0.595246	1.93667		0.658888	2.12184		0.755143	1.73319		0.759027	1.71129		0.676991	3.10135		0.728886	0.863846		27.7641	0.35		0.720869	1.23518		29.5425	0.117		29.2669	0.193		29.8029	0.114		27.8379	0.241		27.7142	0.055			29.2457
29.54	0.03		0.76118	1.59369		0.759018	1.66964		0.596078	1.93692		0.659807	2.1215		0.756196	1.73217		0.760085	1.71149		0.677936	3.10132		0.729903	0.862132		27.8024	0.348		0.721874	1.23456		29.5833	0.115		29.3074	0.192		29.844	0.121		27.8764	0.235		27.7525	0.057			29.2861
29.58	0.03		0.76224	1.59327		0.760076	1.66945		0.59691	1.93741		0.660727	2.12236		0.757249	1.73218		0.761144	1.71021		0.678881	3.10059		0.730919	0.861512		27.8408	0.346		0.72288	1.23399		29.6241	0.11		29.3478	0.196		29.8852	0.118		27.9148	0.233		27.7908	0.057			29.3265
29.62	0.03		0.7633	1.59322		0.761133	1.66986		0.597742	1.93771		0.661647	2.12164		0.758302	1.73312		0.762202	1.70901		0.679826	3.09941		0.731936	0.861546		27.8791	0.347		0.723885	1.23342		29.6649	0.109		29.3882	0.19		29.9264	0.117		27.9533	0.236		27.8291	0.053			29.3669
29.66	0.03		0.764359	1.59284		0.76219	1.66953		0.598575	1.93687		0.662567	2.12194		0.759355	1.73289		0.763261	1.70801		0.680772	3.09922		0.732952	0.86122		27.9175	0.347		0.724891	1.23412		29.7057	0.115		29.4286	0.19		29.9675	0.121		27.9917	0.24		27.8673	0.054			29.4073
29.7	0.03		0.765419	1.59239		0.763247	1.66984		0.599407	1.93693		0.663487	2.12157		0.760408	1.734		0.764319	1.70904		0.681717	3.09931		0.733969	0.861521		27.9558	0.35		0.725896	1.23293		29.7465	0.114		29.4691	0.197		30.0087	0.123		28.0302	0.234		27.9056	0.05			29.4477
29.74	0.03		0.766479	1.59154		0.764304	1.66967		0.600239	1.93748		0.664407	2.12079		0.761461	1.73415		0.765378	1.70882		0.682662	3.10014		0.734986	0.861326		27.9942	0.35		0.726902	1.2322		29.7873	0.11		29.5095	0.195		30.0498	0.119		28.0686	0.228		27.9439	0.054			29.4881
29.78	0.03		0.767538	1.59098		0.765361	1.6698		0.601072	1.93781		0.665327	2.12094		0.762514	1.7352		0.766436	1.70892		0.683608	3.10076		0.736002	0.861202		28.0325	0.353		0.727907	1.23279		29.8281	0.113		29.5499	0.194		30.091	0.116		28.1071	0.228		27.9822	0.053			29.5285
29.82	0.03		0.768598	1.59045		0.766418	1.67025		0.601904	1.93729		0.666247	2.12047		0.763567	1.73594		0.767495	1.70965		0.684553	3.10149		0.737019	0.861337		28.0709	0.351		0.728913	1.23272		29.8689	0.116		29.5903	0.199		30.1322	0.117		28.1455	0.228		28.0205	0.05			29.5689
29.86	0.03		0.769658	1.59107		0.767475	1.6698		0.602736	1.93671		0.667167	2.12035		0.76462	1.73493		0.768553	1.70967		0.685498	3.10269		0.738035	0.861196		28.1092	0.35		0.729918	1.23192		29.9097	0.115		29.6308	0.199		30.1733	0.118		28.184	0.229		28.0587	0.047			29.6093
29.9	0.03		0.770717	1.59155		0.768533	1.66993		0.603568	1.93621		0.668087	2.121		0.765673	1.73564		0.769612	1.71126		0.686444	3.10331		0.739052	0.861054		28.1476	0.356		0.730924	1.23006		29.9505	0.113		29.6712	0.192		30.2145	0.117		28.2224	0.232		28.097	0.045			29.6497
29.95	0.03		0.771777	1.59163		0.76959	1.67004		0.604401	1.93617		0.669007	2.12129		0.766726	1.73508		0.77067	1.71152		0.687389	3.10327		0.740068	0.86081		28.1859	0.358		0.731929	1.22931		29.9913	0.114		29.7116	0.19		30.2557	0.112		28.2609	0.228		28.1353	0.046			29.6901
29.99	0.03		0.772837	1.59049		0.770647	1.67015		0.605233	1.9367		0.669927	2.12027		0.767779	1.7353		0.771729	1.71099		0.688334	3.10297		0.741085	0.860499		28.2242	0.353		0.732935	1.2286		30.0321	0.118		29.752	0.188		30.2968	0.113		28.2993	0.232		28.1736	0.05			29.7305
30.03	0.03		0.773897	1.59051		0.771704	1.67029		0.606065	1.93648		0.670847	2.12188		0.768831	1.73574		0.772787	1.71005		0.689279	3.1032		0.742101	0.860426		28.2626	0.353		0.73394	1.22818		30.0729	0.117		29.7924	0.187		30.338	0.121		28.3378	0.234		28.2118	0.054			29.7709
30.07	0.03		0.774956	1.59046		0.772761	1.67074		0.606897	1.9365		0.671767	2.12342		0.769884	1.73638		0.773846	1.7089		0.690225	3.10353		0.743118	0.859266		28.3009	0.351		0.734946	1.22703		30.1137	0.11		29.8329	0.194		30.3792	0.123		28.3762	0.233		28.2501	0.048			29.8113
30.11	0.03		0.776016	1.59053		0.773818	1.6721		0.60773	1.93666		0.672687	2.12316		0.770937	1.73664		0.774904	1.7097		0.69117	3.10346		0.744135	0.858563		28.3393	0.354		0.735951	1.22518		30.1545	0.103		29.8733	0.196		30.4203	0.122		28.4147	0.232		28.2884	0.051			29.8517
30.15	0.04		0.777076	1.59026		0.774875	1.67234		0.608562	1.93647		0.673607	2.12297		0.77199	1.73828		0.775963	1.71058		0.692115	3.10318		0.745151	0.859046		28.3776	0.347		0.736957	1.22453		30.1953	0.11		29.9137	0.194		30.4615	0.122		28.4531	0.235		28.3267	0.055			29.8921
30.19	0.03		0.778135	1.59043		0.775932	1.67235		0.609394	1.9355		0.674527	2.12269		0.773043	1.73883		0.777021	1.71045		0.693061	3.10315		0.746168	0.858973		28.416	0.345		0.737962	1.22389		30.2361	0.113		29.9541	0.194		30.5027	0.125		28.4916	0.233		28.365	0.058			29.9325
30.23	0.04		0.779195	1.59055		0.77699	1.67178		0.610226	1.93508		0.675447	2.1223		0.774096	1.73914		0.77808	1.71106		0.694006	3.10254		0.747184	0.858703		28.4543	0.345		0.738968	1.22365		30.277	0.116		29.9946	0.199		30.5438	0.127		28.53	0.23		28.4032	0.048			29.9728
30.27	0.04		0.780255	1.591		0.778047	1.67167		0.611059	1.93529		0.676367	2.12213		0.775149	1.73973		0.779138	1.71075		0.694951	3.10232		0.748201	0.858492		28.4927	0.353		0.739973	1.22307		30.3178	0.117		30.035	0.204		30.585	0.118		28.5685	0.23		28.4415	0.041			30.0132
30.31	0.04		0.781314	1.59193		0.779104	1.67188		0.611891	1.93569		0.677287	2.12215		0.776202	1.74022		0.780197	1.71092		0.695896	3.10261		0.749217	0.859612		28.531	0.351		0.740979	1.22247		30.3586	0.119		30.0754	0.206		30.6261	0.111		28.6069	0.23		28.4798	0.048			30.0536
30.35	0.03		0.782374	1.59314		0.780161	1.67132		0.612723	1.93556		0.678207	2.12281		0.777255	1.74045		0.781255	1.71137		0.696842	3.10276		0.750234	0.859742		28.5694	0.349		0.741984	1.22304		30.3994	0.118		30.1158	0.207		30.6673	0.119		28.6454	0.229		28.5181	0.051			30.094
30.39	0.03		0.783434	1.59269		0.781218	1.67209		0.613556	1.93497		0.679127	2.12314		0.778308	1.74124		0.782314	1.71148		0.697787	3.10227		0.751251	0.858718		28.6077	0.344		0.74299	1.22338		30.4402	0.116		30.1563	0.197		30.7085	0.125		28.6838	0.224		28.5564	0.044			30.1344
30.43	0.03		0.784493	1.59272		0.782275	1.67162		0.614388	1.9351		0.680047	2.12437		0.779361	1.74185		0.783372	1.71164		0.698732	3.10215		0.752267	0.858333		28.6461	0.348		0.743995	1.22458		30.481	0.121		30.1967	0.196		30.7496	0.119		28.7223	0.23		28.5946	0.043			30.1748
30.48	0.03		0.785553	1.59276		0.783332	1.67198		0.61522	1.93474		0.680967	2.12458		0.780414	1.7418		0.784431	1.71135		0.699678	3.10243		0.753284	0.858959		28.6844	0.348		0.745001	1.22654		30.5218	0.125		30.2371	0.199		30.7908	0.124		28.7607	0.233		28.6329	0.048			30.2152
30.52	0.03		0.786613	1.59313		0.784389	1.67152		0.616052	1.93365		0.681887	2.12408		0.781467	1.74175		0.785489	1.71186		0.700623	3.10169		0.7543	0.858463		28.7228	0.353		0.746006	1.22514		30.5626	0.124		30.2775	0.197		30.832	0.122		28.7992	0.231		28.6712	0.047			30.2556
30.56	0.02		0.787673	1.59345		0.785446	1.67123		0.616885	1.93304		0.682807	2.12408		0.78252	1.74133		0.786548	1.71122		0.701568	3.1018		0.755317	0.858879		28.7611	0.345		0.747012	1.22405		30.6034	0.127		30.318	0.199		30.8731	0.12		28.8376	0.231		28.7095	0.044			30.296
30.6	0.02		0.788732	1.5941		0.786504	1.671		0.617717	1.93277		0.683727	2.12468		0.783572	1.7412		0.787606	1.70993		0.702513	3.10088		0.756333	0.859004		28.7995	0.345		0.748017	1.22341		30.6442	0.121		30.3584	0.201		30.9143	0.12		28.8761	0.228		28.7478	0.042			30.3364
30.64	0.02		0.789792	1.59527		0.787561	1.67075		0.618549	1.9319		0.684647	2.12519		0.784625	1.74237		0.788665	1.70944		0.703459	3.10101		0.75735	0.85818		28.8378	0.347		0.749023	1.22352		30.685	0.113		30.3988	0.197		30.9555	0.114		28.9145	0.226		28.786	0.044			30.3768
30.68	0.02		0.790852	1.59517		0.788618	1.67079		0.619381	1.9317		0.685567	2.12474		0.785678	1.742		0.789723	1.70985		0.704404	3.10146		0.758366	0.85742		28.8762	0.347		0.750028	1.22294		30.7258	0.116		30.4392	0.201		30.9966	0.114		28.953	0.23		28.8243	0.042			30.4172
30.72	0.02		0.791911	1.59699		0.789675	1.6705		0.620214	1.93209		0.686487	2.12459		0.786731	1.74192		0.790782	1.70933		0.705349	3.10261		0.759383	0.856093		28.9145	0.347		0.751034	1.22318		30.7666	0.118		30.4797	0.206		31.0378	0.114		28.9914	0.238		28.8626	0.043			30.4576
30.76	0.02		0.792971	1.5973		0.790732	1.67075		0.621046	1.93195		0.687407	2.12476		0.787784	1.74207		0.79184	1.70928		0.706295	3.10259		0.760399	0.855744		28.9529	0.34		0.752039	1.22363		30.8074	0.117		30.5201	0.199		31.079	0.119		29.0299	0.233		28.9009	0.036			30.498
30.8	0.02		0.794031	1.59696		0.791789	1.66936		0.621878	1.9315		0.688327	2.12398		0.788837	1.74313		0.792899	1.70902		0.70724	3.10245		0.761416	0.85572		28.9912	0.341		0.753045	1.22443		30.8482	0.114		30.5605	0.193		31.1201	0.12		29.0683	0.223		28.9392	0.031			30.5384
30.84	0.02		0.79509	1.59721		0.792846	1.66744		0.62271	1.93144		0.689247	2.12397		0.78989	1.74329		0.793957	1.70864		0.708185	3.10203		0.762433	0.855669		29.0296	0.339		0.75405	1.2248		30.889	0.111		30.6009	0.197		31.1613	0.122		29.1068	0.227		28.9774	0.035			30.5788
30.88	0.02		0.79615	1.59733		0.793903	1.6662		0.623543	1.93095		0.690167	2.12429		0.790943	1.74269		0.795016	1.70754		0.70913	3.1028		0.763449	0.855056		29.0679	0.341		0.755056	1.22589		30.9298	0.112		30.6413	0.203		31.2024	0.12		29.1452	0.232		29.0157	0.037			30.6192
30.92	0.02		0.79721	1.59787		0.794961	1.66565		0.624375	1.93073		0.691087	2.12477		0.791996	1.74369		0.796074	1.70712		0.710076	3.10372		0.764466	0.854943		29.1063	0.341		0.756061	1.22467		30.9706	0.114		30.6818	0.206		31.2436	0.11		29.1837	0.23		29.054	0.034			30.6596
30.96	0.02		0.79827	1.59777		0.796018	1.6649		0.625207	1.93098		0.692007	2.1253		0.793049	1.74411		0.797133	1.70743		0.711021	3.10257		0.765482	0.854625		29.1446	0.335		0.757067	1.22411		31.0114	0.121		30.7222	0.208		31.2848	0.108		29.2221	0.229		29.0923	0.033			30.7
31	0.02		0.799329	1.59707		0.797075	1.66491		0.62604	1.93097		0.692927	2.12486		0.794102	1.74472		0.798191	1.70704		0.711966	3.10208		0.766499	0.853545		29.183	0.338		0.758072	1.2234		31.0522	0.119		30.7626	0.205		31.3259	0.112		29.2606	0.23		29.1306	0.034			30.7403
31.05	0.02		0.800389	1.59635		0.798132	1.66488		0.626872	1.92996		0.693847	2.1246		0.795155	1.74545		0.79925	1.70624		0.712912	3.10135		0.767515	0.853558		29.2213	0.339		0.759078	1.22344		31.093	0.112		30.803	0.203		31.3671	0.111		29.299	0.227		29.1688	0.033			30.7807
31.09	0.03		0.801449	1.59531		0.799189	1.66611		0.627704	1.9287		0.694767	2.12447		0.796208	1.745		0.800308	1.70614		0.713857	3.10101		0.768532	0.854346		29.2596	0.341		0.760083	1.22287		31.1338	0.114		30.8435	0.208		31.4083	0.109		29.3375	0.225		29.2071	0.029			30.8211
31.13	0.02		0.802508	1.59518		0.800246	1.66525		0.628536	1.92841		0.695687	2.12383		0.797261	1.74522		0.801367	1.70786		0.714802	3.10199		0.769548	0.853765		29.298	0.343		0.761089	1.22316		31.1747	0.116		30.8839	0.213		31.4494	0.115		29.3759	0.225		29.2454	0.029			30.8615
31.17	0.03		0.803568	1.59496		0.801303	1.66376		0.629369	1.92851		0.696607	2.12404		0.798313	1.74394		0.802425	1.70907		0.715747	3.10165		0.770565	0.853302		29.3363	0.341		0.762094	1.22349		31.2155	0.114		30.9243	0.208		31.4906	0.121		29.4144	0.226		29.2837	0.031			30.9019
31.21	0.02		0.804628	1.59484		0.80236	1.66389		0.630201	1.92791		0.697527	2.12406		0.799366	1.74313		0.803484	1.70888		0.716693	3.10082		0.771582	0.855235		29.3747	0.342		0.7631	1.22317		31.2563	0.116		30.9647	0.203		31.5318	0.119		29.4528	0.227		29.3219	0.034			30.9423
31.25	0.03		0.805687	1.59482		0.803418	1.66423		0.631033	1.92714		0.698447	2.1242		0.800419	1.74327		0.804542	1.70925		0.717638	3.10128		0.772598	0.855368		29.413	0.34		0.764105	1.22232		31.2971	0.116		31.0052	0.208		31.5729	0.117		29.4913	0.23		29.3602	0.035			30.9827
31.29	0.02		0.806747	1.59512		0.804475	1.66399		0.631865	1.92701		0.699367	2.12404		0.801472	1.74452		0.805601	1.70935		0.718583	3.10236		0.773615	0.855259		29.4514	0.337		0.765111	1.22302		31.3379	0.115		31.0456	0.208		31.6141	0.12		29.5297	0.235		29.3985	0.037			31.0231
31.33	0.02		0.807807	1.59592		0.805532	1.66366		0.632698	1.92755		0.700287	2.12356		0.802525	1.74365		0.806659	1.70925		0.719529	3.10188		0.774631	0.856418		29.4897	0.332		0.766116	1.22266		31.3787	0.111		31.086	0.206		31.6553	0.12		29.5682	0.231		29.4368	0.04			31.0635
31.37	0.02		0.808866	1.59613		0.806589	1.66447		0.63353	1.928		0.701207	2.12354		0.803578	1.74393		0.807718	1.71008		0.720474	3.1021		0.775648	0.856301		29.5281	0.336		0.767122	1.22254		31.4195	0.112		31.1264	0.208		31.6964	0.116		29.6066	0.226		29.4751	0.039			31.1039
31.41	0.02		0.809926	1.59657		0.807646	1.66451		0.634362	1.92822		0.702127	2.12358		0.804631	1.74282		0.808776	1.71083		0.721419	3.10247		0.776664	0.856691		29.5664	0.332		0.768128	1.22179		31.4603	0.118		31.1669	0.206		31.7376	0.112		29.6451	0.224		29.5133	0.031			31.1443
31.45	0.02		0.810986	1.59592		0.808703	1.66487		0.635195	1.92839		0.703046	2.1239		0.805684	1.7432		0.809835	1.7105		0.722365	3.10182		0.777681	0.856913		29.6048	0.334		0.769133	1.22071		31.5011	0.119		31.2073	0.206		31.7787	0.113		29.6835	0.229		29.5516	0.03			31.1847
31.49	0.02		0.812046	1.59592		0.80976	1.6653		0.636027	1.92818		0.703966	2.12474		0.806737	1.74375		0.810893	1.70878		0.72331	3.10089		0.778697	0.856141		29.6431	0.328		0.770139	1.22011		31.5419	0.114		31.2477	0.213		31.8199	0.119		29.722	0.229		29.5899	0.032			31.2251
31.53	0.02		0.813105	1.59589		0.810817	1.66478		0.636859	1.92808		0.704886	2.12488		0.80779	1.74353		0.811952	1.70841		0.724255	3.09978		0.779714	0.856502		29.6815	0.328		0.771144	1.21993		31.5827	0.112		31.2881	0.218		31.8611	0.118		29.7604	0.225		29.6282	0.035			31.2655
31.58	0.01		0.814165	1.59614		0.811875	1.66482		0.637691	1.92777		0.705806	2.12521		0.808843	1.74354		0.81301	1.7083		0.7252	3.0993		0.780731	0.856805		29.7198	0.329		0.77215	1.2213		31.6235	0.115		31.3286	0.211		31.9022	0.117		29.7989	0.227		29.6665	0.033			31.3059
31.62	0.01		0.815225	1.59541		0.812932	1.66514		0.638524	1.92709		0.706726	2.12459		0.809896	1.74241		0.814069	1.70849		0.726146	3.09834		0.781747	0.857322		29.7582	0.327		0.773155	1.22174		31.6643	0.116		31.369	0.203		31.9434	0.121		29.8373	0.228		29.7047	0.032			31.3463
31.66	0.01		0.816284	1.59552		0.813989	1.66581		0.639356	1.92713		0.707646	2.12402		0.810949	1.74171		0.815127	1.70873		0.727091	3.09728		0.782764	0.857455		29.7965	0.325		0.774161	1.22187		31.7051	0.113		31.4094	0.207		31.9846	0.122		29.8758	0.223		29.743	0.033			31.3867
31.7	0.02		0.817344	1.59479		0.815046	1.66409		0.640188	1.92745		0.708566	2.12374		0.812001	1.74076		0.816186	1.70899		0.728036	3.09693		0.78378	0.857282		29.8349	0.324		0.775166	1.2211		31.7459	0.106		31.4498	0.215		32.0257	0.122		29.9142	0.221		29.7813	0.036			31.4271
31.74	0.02		0.818404	1.59536		0.816103	1.66294		0.64102	1.92712		0.709486	2.12338		0.813054	1.73987		0.817244	1.70772		0.728982	3.09652		0.784797	0.858237		29.8732	0.326		0.776172	1.22119		31.7867	0.111		31.4903	0.22		32.0669	0.124		29.9527	0.222		29.8196	0.034			31.4675
31.78	0.02		0.819463	1.59456		0.81716	1.66308		0.641853	1.92734		0.710406	2.12306		0.814107	1.73931		0.818303	1.7071		0.729927	3.09645		0.785813	0.858745		29.9116	0.327		0.777177	1.22246		31.8275	0.11		31.5307	0.218		32.1081	0.119		29.9911	0.22		29.8579	0.034			31.5078
31.82	0.02		0.820523	1.59441		0.818217	1.66311		0.642685	1.92785		0.711326	2.12269		0.81516	1.73956		0.819361	1.70771		0.730872	3.09598		0.78683	0.85692		29.9499	0.332		0.778183	1.22282		31.8683	0.11		31.5711	0.217		32.1492	0.115		30.0296	0.221		29.8961	0.031			31.5482
31.86	0.02		0.821583	1.59369		0.819274	1.66266		0.643517	1.92811		0.712246	2.12124		0.816213	1.7394		0.82042	1.70712		0.731817	3.09531		0.787847	0.855695		29.9883	0.33		0.779188	1.22306		31.9091	0.11		31.6115	0.213		32.1904	0.114		30.068	0.222		29.9344	0.027			31.5886
31.9	0.01		0.822642	1.59365		0.820332	1.66247		0.644349	1.9283		0.713166	2.11981		0.817266	1.74022		0.821478	1.70645		0.732763	3.09523		0.788863	0.855655		30.0266	0.335		0.780194	1.22287		31.9499	0.11		31.6519	0.212		32.2316	0.119		30.1065	0.225		29.9727	0.034			31.629
31.94	0.02		0.823702	1.59397		0.821389	1.66186		0.645182	1.92858		0.714086	2.11909		0.818319	1.74045		0.822537	1.70553		0.733708	3.09512		0.78988	0.856037		30.065	0.332		0.781199	1.22235		31.9907	0.11		31.6924	0.212		32.2727	0.124		30.1449	0.228		30.011	0.035			31.6694
31.98	0.02		0.824762	1.59307		0.822446	1.66118		0.646014	1.92876		0.715006	2.11937		0.819372	1.74082		0.823595	1.70637		0.734653	3.09399		0.790896	0.855111		30.1033	0.335		0.782205	1.22247		32.0315	0.111		31.7328	0.215		32.3139	0.122		30.1834	0.231		30.0493	0.033			31.7098
32.02	0.02		0.825822	1.59289		0.823503	1.66082		0.646846	1.92921		0.715926	2.11979		0.820425	1.74087		0.824654	1.70668		0.735599	3.09276		0.791913	0.854133		30.1417	0.334		0.78321	1.22258		32.0724	0.112		31.7732	0.216		32.355	0.122		30.2218	0.229		30.0875	0.031			31.7502
32.06	0.02		0.826881	1.59265		0.82456	1.6608		0.647679	1.92947		0.716846	2.12036		0.821478	1.73961		0.825712	1.70791		0.736544	3.09146		0.792929	0.853765		30.18	0.337		0.784216	1.22235		32.1132	0.103		31.8136	0.218		32.3962	0.123		30.2603	0.226		30.1258	0.035			31.7906
32.1	0.01		0.827941	1.59316		0.825617	1.66119		0.648511	1.92929		0.717766	2.11953		0.822531	1.73828		0.826771	1.70832		0.737489	3.08982		0.793946	0.853821		30.2184	0.335		0.785221	1.22123		32.154	0.098		31.8541	0.219		32.4374	0.117		30.2987	0.218		30.1641	0.039			31.831
32.15	0.02		0.829001	1.59216		0.826674	1.6607		0.649343	1.92958		0.718686	2.11989		0.823584	1.73858		0.827829	1.70894		0.738434	3.09085		0.794962	0.853256		30.2567	0.332		0.786227	1.22081		32.1948	0.102		31.8945	0.224		32.4785	0.12		30.3372	0.216		30.2024	0.039			31.8714
32.19	0.02		0.83006	1.59179		0.827731	1.66061		0.650175	1.92909		0.719606	2.12093		0.824637	1.73938		0.828888	1.71036		0.73938	3.09111		0.795979	0.853366		30.295	0.327		0.787232	1.22205		32.2356	0.112		31.9349	0.222		32.5197	0.13		30.3756	0.221		30.2407	0.035			31.9118
32.23	0.02		0.83112	1.59128		0.828788	1.66152		0.651008	1.929		0.720526	2.12165		0.825689	1.73917		0.829946	1.71021		0.740325	3.09087		0.796995	0.852717		30.3334	0.331		0.788238	1.22269		32.2764	0.108		31.9753	0.217		32.5609	0.126		30.4141	0.225		30.2789	0.037			31.9522
32.27	0.01		0.83218	1.59112		0.829846	1.66096		0.65184	1.92818		0.721446	2.12125		0.826742	1.73852		0.831005	1.71031		0.74127	3.08995		0.798012	0.852382		30.3717	0.329		0.789243	1.22349		32.3172	0.103		32.0158	0.216		32.602	0.126		30.4525	0.217		30.3172	0.034			31.9926
32.31	0.01		0.833239	1.59047		0.830903	1.65944		0.652672	1.92834		0.722366	2.12006		0.827795	1.73876		0.832063	1.7105		0.742216	3.08997		0.799029	0.852281		30.4101	0.334		0.790249	1.22292		32.358	0.1		32.0562	0.218		32.6432	0.126		30.491	0.217		30.3555	0.034			32.033
32.35	0.01		0.834299	1.59002		0.83196	1.65939		0.653504	1.92857		0.723286	2.12001		0.828848	1.74		0.833122	1.7106		0.743161	3.08918		0.800045	0.851982		30.4484	0.333		0.791254	1.22275		32.3988	0.11		32.0966	0.224		32.6844	0.126		30.5294	0.218		30.3938	0.032			32.0734
32.39	0.01		0.835359	1.58963		0.833017	1.6603		0.654337	1.9289		0.724206	2.11872		0.829901	1.73999		0.83418	1.7116		0.744106	3.08889		0.801062	0.852668		30.4868	0.329		0.79226	1.22202		32.4396	0.112		32.137	0.22		32.7255	0.122		30.5679	0.221		30.432	0.033			32.1138
32.43	0.01		0.836419	1.58936		0.834074	1.66135		0.655169	1.92945		0.725126	2.11848		0.830954	1.73896		0.835239	1.71209		0.745052	3.08869		0.802078	0.852323		30.5251	0.325		0.793265	1.2226		32.4804	0.107		32.1775	0.222		32.7667	0.114		30.6063	0.226		30.4703	0.041			32.1542
32.47	0.01		0.837478	1.58969		0.835131	1.66207		0.656001	1.92848		0.726046	2.11852		0.832007	1.73934		0.836297	1.71213		0.745997	3.08874		0.803095	0.852025		30.5635	0.322		0.794271	1.222		32.5212	0.107		32.2179	0.221		32.8078	0.111		30.6448	0.229		30.5086	0.045			32.1946
32.51	0.01		0.838538	1.58914		0.836188	1.66279		0.656833	1.92872		0.726966	2.11911		0.83306	1.73893		0.837356	1.7114		0.746942	3.08856		0.804111	0.851672		30.6018	0.324		0.795276	1.22164		32.562	0.111		32.2583	0.217		32.849	0.116		30.6832	0.223		30.5469	0.035			32.235
32.55	0.02		0.839598	1.58892		0.837245	1.6631		0.657666	1.93003		0.727886	2.11944		0.834113	1.73879		0.838414	1.71064		0.747887	3.0888		0.805128	0.851193		30.6402	0.32		0.796282	1.22049		32.6028	0.109		32.2987	0.22		32.8902	0.119		30.7217	0.22		30.5852	0.029			32.2753
32.59	0.01		0.840657	1.58814		0.838303	1.66369		0.658498	1.92983		0.728806	2.12042		0.835166	1.73766		0.839473	1.71122		0.748833	3.08885		0.806144	0.850351		30.6785	0.32		0.797287	1.22		32.6436	0.11		32.3392	0.22		32.9313	0.111		30.7601	0.224		30.6234	0.034			32.3157
32.63	0.02		0.841717	1.58861		0.83936	1.66411		0.65933	1.92971		0.729726	2.12208		0.836219	1.73647		0.840531	1.71208		0.749778	3.08935		0.807161	0.850716		30.7169	0.321		0.798293	1.2204		32.6844	0.106		32.3796	0.217		32.9725	0.111		30.7986	0.219		30.6617	0.038			32.3561
32.68	0.01		0.842777	1.58895		0.840417	1.66356		0.660163	1.93042		0.730646	2.12195		0.837272	1.73638		0.84159	1.71317		0.750723	3.08893		0.808178	0.851445		30.7552	0.325		0.799298	1.2208		32.7252	0.104		32.42	0.218		33.0137	0.109		30.837	0.215		30.7	0.037			32.3965
32.72	0.01		0.843836	1.59029		0.841474	1.6624		0.660995	1.93107		0.731566	2.12133		0.838325	1.73644		0.842648	1.7113		0.751669	3.08799		0.809194	0.851242		30.7936	0.334		0.800304	1.22183		32.766	0.107		32.4604	0.219		33.0548	0.114		30.8755	0.216		30.7383	0.033			32.4369
32.76	0.01		0.844896	1.59107		0.842531	1.66207		0.661827	1.93066		0.732486	2.12144		0.839378	1.7364		0.843707	1.71018		0.752614	3.08818		0.810211	0.8493		30.8319	0.331		0.801309	1.22188		32.8068	0.107		32.5009	0.225		33.096	0.122		30.9139	0.212		30.7766	0.039			32.4773
32.8	0.02		0.845956	1.59106		0.843588	1.66145		0.662659	1.93079		0.733406	2.11939		0.84043	1.73625		0.844765	1.70965		0.753559	3.08854		0.811227	0.849062		30.8703	0.333		0.802315	1.22227		32.8476	0.109		32.5413	0.228		33.1372	0.12		30.9524	0.214		30.8148	0.037			32.5177
32.84	0.01		0.847015	1.59139		0.844645	1.66091		0.663492	1.93171		0.734326	2.11984		0.841483	1.73607		0.845824	1.70962		0.754504	3.08857		0.812244	0.849062		30.9086	0.329		0.80332	1.22224		32.8884	0.11		32.5817	0.23		33.1783	0.113		30.9908	0.217		30.8531	0.034			32.5581
32.88	0.02		0.848075	1.59113		0.845702	1.66188		0.664324	1.93225		0.735246	2.11998		0.842536	1.73546		0.846882	1.70932		0.75545	3.08888		0.81326	0.848607		30.947	0.331		0.804326	1.22274		32.9292	0.11		32.6221	0.229		33.2195	0.112		31.0293	0.213		30.8914	0.034			32.5985
32.92	0.02		0.849135	1.59176		0.84676	1.66111		0.665156	1.93226		0.736166	2.12044		0.843589	1.73483		0.847941	1.71019		0.756395	3.08917		0.814277	0.84803		30.9853	0.33		0.805331	1.22282		32.9701	0.11		32.6625	0.23		33.2607	0.119		31.0677	0.215		30.9297	0.039			32.6389
32.96	0.01		0.850195	1.59137		0.847817	1.6618		0.665988	1.93202		0.737086	2.12		0.844642	1.73477		0.848999	1.70954		0.75734	3.08989		0.815293	0.847864		31.0237	0.331		0.806337	1.22317		33.0109	0.108		32.703	0.234		33.3018	0.119		31.1062	0.223		30.968	0.034			32.6793
33	0.01		0.851254	1.59136		0.848874	1.66209		0.666821	1.93185		0.738006	2.12011		0.845695	1.73474		0.850058	1.70834		0.758286	3.09055		0.81631	0.846189		31.062	0.327		0.807342	1.22375		33.0517	0.108		32.7434	0.233		33.343	0.118		31.1446	0.229		31.0062	0.031			32.7197
33.04	0.02		0.852314	1.59187		0.849931	1.66149		0.667653	1.93199		0.738926	2.12023		0.846748	1.73553		0.851116	1.70876		0.759231	3.0905		0.817327	0.845689		31.1004	0.323		0.808348	1.22425		33.0925	0.116		32.7838	0.23		33.3841	0.12		31.1831	0.226		31.0445	0.03			32.7601
33.08	0.02		0.853374	1.59223		0.850988	1.66125		0.668485	1.93279		0.739846	2.11931		0.847801	1.73521		0.852175	1.70956		0.760176	3.08925		0.818343	0.845699		31.1387	0.324		0.809353	1.22454		33.1333	0.119		32.8242	0.23		33.4253	0.121		31.2215	0.22		31.0828	0.021			32.8005
33.12	0.02		0.854433	1.59083		0.852045	1.66102		0.669317	1.93354		0.740766	2.11898		0.848854	1.7353		0.853233	1.70885		0.761121	3.08952		0.81936	0.845698		31.1771	0.328		0.810359	1.22543		33.1741	0.115		32.8647	0.235		33.4665	0.118		31.26	0.217		31.1211	0.026			32.8409
33.16	0.02		0.855493	1.59138		0.853102	1.66194		0.67015	1.93381		0.741686	2.11981		0.849907	1.73496		0.854292	1.70875		0.762067	3.08939		0.820376	0.846205		31.2154	0.33		0.811364	1.22512		33.2149	0.114		32.9051	0.236		33.5076	0.123		31.2984	0.213		31.1594	0.034			32.8813
33.2	0.02		0.856553	1.59168		0.854159	1.66159		0.670982	1.93454		0.742606	2.12108		0.85096	1.73602		0.85535	1.70842		0.763012	3.08872		0.821393	0.846437		31.2538	0.326		0.81237	1.22622		33.2557	0.113		32.9455	0.24		33.5488	0.121		31.3369	0.209		31.1976	0.035			32.9217
33.25	0.02		0.857612	1.59241		0.855217	1.66209		0.671814	1.9343		0.743526	2.11953		0.852013	1.73631		0.856409	1.70842		0.763957	3.08822		0.822409	0.845872		31.2921	0.324		0.813375	1.22474		33.2965	0.106		32.9859	0.237		33.59	0.118		31.3753	0.211		31.2359	0.027			32.9621
33.29	0.01		0.858672	1.59249		0.856274	1.66238		0.672647	1.93408		0.744446	2.11934		0.853066	1.73699		0.857467	1.70814		0.764903	3.08874		0.823426	0.846258		31.3304	0.321		0.814381	1.22482		33.3373	0.109		33.0264	0.232		33.6311	0.115		31.4138	0.211		31.2742	0.035			33.0025
33.33	0.01		0.859732	1.59238		0.857331	1.66196		0.673479	1.93375		0.745366	2.11862		0.854119	1.73671		0.858526	1.70832		0.765848	3.08855		0.824442	0.846121		31.3688	0.318		0.815386	1.22435		33.3781	0.112		33.0668	0.228		33.6723	0.113		31.4522	0.209		31.3125	0.038			33.0428
33.37	0.01		0.860791	1.59312		0.858388	1.66229		0.674311	1.93329		0.746285	2.11831		0.855171	1.7366		0.859584	1.70803		0.766793	3.08914		0.825459	0.846364		31.4071	0.317		0.816392	1.22447		33.4189	0.112		33.1072	0.22		33.7135	0.112		31.4907	0.21		31.3508	0.033			33.0832
33.41	0.02		0.861851	1.59262		0.859445	1.66224		0.675143	1.93191		0.747205	2.11804		0.856224	1.73588		0.860643	1.7068		0.767739	3.08956		0.826476	0.845587		31.4455	0.316		0.817397	1.22495		33.4597	0.107		33.1476	0.217		33.7546	0.118		31.5291	0.215		31.389	0.032			33.1236
33.45	0.01		0.862911	1.59254		0.860502	1.66224		0.675976	1.93178		0.748125	2.11794		0.857277	1.73636		0.861701	1.70637		0.768684	3.08964		0.827492	0.844635		31.4838	0.319		0.818403	1.22407		33.5005	0.109		33.1881	0.224		33.7958	0.119		31.5676	0.214		31.4273	0.037			33.164
33.49	0.01		0.863971	1.59292		0.861559	1.66146		0.676808	1.93119		0.749045	2.11898		0.85833	1.7348		0.86276	1.7077		0.769629	3.08878		0.828509	0.845038		31.5222	0.321		0.819408	1.22319		33.5413	0.105		33.2285	0.226		33.837	0.118		31.606	0.211		31.4656	0.032			33.2044
33.53	0.01		0.86503	1.59262		0.862616	1.66144		0.67764	1.93044		0.749965	2.11962		0.859383	1.73508		0.863818	1.70891		0.770574	3.08856		0.829525	0.84593		31.5605	0.322		0.820414	1.22217		33.5821	0.104		33.2689	0.226		33.8781	0.119		31.6445	0.207		31.5039	0.036			33.2448
33.57	0.01		0.86609	1.5925		0.863674	1.66229		0.678472	1.93003		0.750885	2.11921		0.860436	1.73413		0.864877	1.70725		0.77152	3.08943		0.830542	0.845649		31.5989	0.321		0.821419	1.22199		33.6229	0.1		33.3093	0.225		33.9193	0.116		31.6829	0.201		31.5421	0.043			33.2852
33.61	0.01		0.86715	1.59278		0.864731	1.66193		0.679305	1.9297		0.751805	2.11892		0.861489	1.73389		0.865935	1.70608		0.772465	3.09025		0.831558	0.845756		31.6372	0.32		0.822425	1.22124		33.6637	0.098		33.3498	0.227		33.9604	0.112		31.7214	0.199		31.5804	0.035			33.3256
33.65	0.01		0.868209	1.59264		0.865788	1.66135		0.680137	1.9293		0.752725	2.1182		0.862542	1.73362		0.866994	1.70589		0.77341	3.08943		0.832575	0.845891		31.6756	0.32		0.82343	1.2223		33.7045	0.103		33.3902	0.226		34.0016	0.117		31.7598	0.206		31.6187	0.038			33.366
33.69	0.01		0.869269	1.59222		0.866845	1.66058		0.680969	1.92909		0.753645	2.11837		0.863595	1.73347		0.868052	1.70538		0.774356	3.08933		0.833591	0.846822		31.7139	0.32		0.824436	1.2227		33.7453	0.105		33.4306	0.225		34.0428	0.121		31.7983	0.213		31.657	0.038			33.4064
33.73	0.02		0.870329	1.59399		0.867902	1.66034		0.681801	1.92884		0.754565	2.11871		0.864648	1.73227		0.869111	1.70483		0.775301	3.08951		0.834608	0.847447		31.7523	0.32		0.825441	1.22285		33.7861	0.108		33.471	0.221		34.0839	0.121		31.8367	0.217		31.6953	0.035			33.4468
33.78	0.02		0.871388	1.59439		0.868959	1.66064		0.682634	1.92887		0.755485	2.11932		0.865701	1.73141		0.870169	1.7035		0.776246	3.08995		0.835625	0.846754		31.7906	0.315		0.826447	1.22314		33.8269	0.103		33.5114	0.218		34.1251	0.122		31.8752	0.215		31.7335	0.037			33.4872
33.82	0.02		0.872448	1.59488		0.870016	1.66091		0.683466	1.92837		0.756405	2.11968		0.866754	1.73021		0.871228	1.70292		0.777191	3.09121		0.836641	0.847097		31.829	0.312		0.827452	1.22285		33.8678	0.104		33.5519	0.215		34.1663	0.112		31.9136	0.215		31.7718	0.036			33.5276
33.86	0.02		0.873508	1.594		0.871073	1.66075		0.684298	1.92821		0.757325	2.1196		0.867807	1.73033		0.872286	1.70385		0.778137	3.09173		0.837658	0.846971		31.8673	0.312		0.828458	1.22141		33.9086	0.105		33.5923	0.214		34.2074	0.109		31.9521	0.214		31.8101	0.036			33.568
33.9	0.01		0.874568	1.59344		0.87213	1.66127		0.685131	1.92802		0.758245	2.11934		0.86886	1.73076		0.873345	1.70434		0.779082	3.09183		0.838674	0.847797		31.9057	0.315		0.829463	1.21973		33.9494	0.104		33.6327	0.22		34.2486	0.116		31.9905	0.213		31.8484	0.028			33.6084
33.94	0.02		0.875627	1.59337		0.873188	1.66143		0.685963	1.92849		0.759165	2.12026		0.869912	1.72994		0.874403	1.70321		0.780027	3.0895		0.839691	0.847956		31.944	0.32		0.830469	1.21864		33.9902	0.11		33.6731	0.231		34.2898	0.117		32.029	0.211		31.8867	0.031			33.6488
33.98	0.02		0.876687	1.59387		0.874245	1.66122		0.686795	1.9286		0.760085	2.11982		0.870965	1.73031		0.875462	1.70321		0.780973	3.0899		0.840707	0.847998		31.9824	0.324		0.831474	1.21828		34.031	0.113		33.7136	0.227		34.3309	0.113		32.0674	0.208		31.9249	0.035			33.6892
34.02	0.01		0.877747	1.59402		0.875302	1.65952		0.687627	1.92794		0.761005	2.11946		0.872018	1.73022		0.87652	1.70312		0.781918	3.08915		0.841724	0.849117		32.0207	0.322		0.83248	1.21792		34.0718	0.114		33.754	0.223		34.3721	0.114		32.1059	0.201		31.9632	0.036			33.7296
34.06	0.02		0.878806	1.5938		0.876359	1.65959		0.68846	1.9271		0.761925	2.11833		0.873071	1.72999		0.877579	1.70417		0.782863	3.08918		0.84274	0.849047		32.0591	0.318		0.833485	1.21783		34.1126	0.111		33.7944	0.23		34.4133	0.117		32.1443	0.206		32.0015	0.034			33.7699
34.1	0.02		0.879866	1.59427		0.877416	1.65901		0.689292	1.92635		0.762845	2.11885		0.874124	1.73062		0.878637	1.70502		0.783808	3.08909		0.843757	0.849096		32.0974	0.315		0.834491	1.21804		34.1534	0.108		33.8348	0.234		34.4544	0.116		32.1828	0.212		32.0398	0.032			33.8103
34.14	0.02		0.880926	1.59422		0.878473	1.65893		0.690124	1.92619		0.763765	2.11952		0.875177	1.72987		0.879696	1.70604		0.784754	3.08998		0.844774	0.849153		32.1358	0.319		0.835496	1.21753		34.1942	0.107		33.8753	0.234		34.4956	0.115		32.2212	0.212		32.0781	0.035			33.8507
34.18	0.02		0.881985	1.59495		0.87953	1.65884		0.690956	1.92597		0.764685	2.11985		0.87623	1.73027		0.880754	1.70545		0.785699	3.08997		0.84579	0.849021		32.1741	0.327		0.836502	1.21731		34.235	0.108		33.9157	0.229		34.5367	0.118		32.2597	0.21		32.1163	0.031			33.8911
34.22	0.01		0.883045	1.59605		0.880587	1.65829		0.691789	1.92591		0.765605	2.12043		0.877283	1.73045		0.881813	1.70429		0.786644	3.089		0.846807	0.849536		32.2125	0.329		0.837507	1.21778		34.2758	0.109		33.9561	0.221		34.5779	0.118		32.2981	0.209		32.1546	0.027			33.9315
34.26	0.02		0.884105	1.59543		0.881645	1.65812		0.692621	1.92527		0.766525	2.12052		0.878336	1.73049		0.882871	1.70419		0.78759	3.0889		0.847823	0.850106		32.2508	0.323		0.838513	1.21851		34.3166	0.105		33.9965	0.219		34.6191	0.114		32.3366	0.213		32.1929	0.023			33.9719
34.3	0.01		0.885164	1.59497		0.882702	1.65773		0.693453	1.92624		0.767445	2.1198		0.879389	1.7297		0.88393	1.70444		0.788535	3.08718		0.84884	0.849319		32.2892	0.324		0.839518	1.21833		34.3574	0.102		34.037	0.224		34.6602	0.115		32.375	0.217		32.2312	0.021			34.0123
34.35	0.01		0.886224	1.59413		0.883759	1.65794		0.694286	1.92604		0.768365	2.11894		0.880442	1.72929		0.884988	1.70355		0.78948	3.08676		0.849856	0.849423		32.3275	0.322		0.840524	1.21806		34.3982	0.1		34.0774	0.23		34.7014	0.12		32.4135	0.212		32.2695	0.031			34.0527
34.39	0.02		0.887284	1.59454		0.884816	1.65808		0.695118	1.92546		0.769285	2.11961		0.881495	1.72997		0.886047	1.70372		0.790425	3.08643		0.850873	0.849734		32.3658	0.331		0.841529	1.21707		34.439	0.106		34.1178	0.227		34.7426	0.122		32.4519	0.207		32.3077	0.031			34.0931
34.43	0.02		0.888344	1.59398		0.885873	1.65893		0.69595	1.92504		0.770205	2.11791		0.882548	1.73019		0.887105	1.70322		0.791371	3.0848		0.851889	0.851042		32.4042	0.327		0.842535	1.21625		34.4798	0.113		34.1582	0.221		34.7837	0.117		32.4904	0.209		32.346	0.027			34.1335
34.47	0.03		0.889403	1.59435		0.88693	1.65817		0.696782	1.92478		0.771125	2.11679		0.8836	1.73006		0.888164	1.70336		0.792316	3.08307		0.852906	0.851512		32.4425	0.324		0.84354	1.21597		34.5206	0.11		34.1987	0.222		34.8249	0.117		32.5288	0.213		32.3843	0.028			34.1739
34.51	0.03		0.890463	1.59414		0.887987	1.65762		0.697615	1.92521		0.772045	2.11672		0.884653	1.72978		0.889222	1.70308		0.793261	3.0829		0.853923	0.851605		32.4809	0.325		0.844546	1.21472		34.5614	0.111		34.2391	0.224		34.8661	0.114		32.5673	0.21		32.4226	0.032			34.2143
34.55	0.02		0.891523	1.59428		0.889044	1.65672		0.698447	1.92525		0.772965	2.11699		0.885706	1.72895		0.890281	1.70288		0.794207	3.08279		0.854939	0.851741		32.5192	0.324		0.845551	1.21355		34.6022	0.105		34.2795	0.228		34.9072	0.111		32.6057	0.209		32.4609	0.035			34.2547
34.59	0.02		0.892582	1.5945		0.890102	1.6551		0.699279	1.92479		0.773885	2.11632		0.886759	1.7287		0.891339	1.70348		0.795152	3.08198		0.855956	0.852471		32.5576	0.325		0.846557	1.2131		34.643	0.104		34.3199	0.224		34.9484	0.116		32.6442	0.216		32.4991	0.04			34.2951
34.63	0.02		0.893642	1.59416		0.891159	1.65405		0.700111	1.92511		0.774805	2.11682		0.887812	1.72832		0.892398	1.70272		0.796097	3.0817		0.856972	0.851803		32.5959	0.325		0.847562	1.21264		34.6838	0.107		34.3604	0.229		34.9896	0.118		32.6826	0.213		32.5374	0.037			34.3355
34.67	0.02		0.894702	1.59262		0.892216	1.65344		0.700944	1.92526		0.775725	2.11686		0.888865	1.72796		0.893456	1.70157		0.797043	3.08069		0.857989	0.851826		32.6343	0.326		0.848568	1.21325		34.7246	0.108		34.4008	0.23		35.0307	0.117		32.7211	0.213		32.5757	0.031			34.3759
34.71	0.01		0.895761	1.59315		0.893273	1.6541		0.701776	1.92456		0.776645	2.11637		0.889918	1.72809		0.894515	1.70258		0.797988	3.07918		0.859005	0.851694		32.6726	0.335		0.849574	1.21234		34.7655	0.108		34.4412	0.228		35.0719	0.118		32.7595	0.214		32.614	0.033			34.4163
34.75	0.01		0.896821	1.59312		0.89433	1.65338		0.702608	1.9236		0.777565	2.11576		0.890971	1.72776		0.895573	1.70317		0.798933	3.07891		0.860022	0.850618		32.711	0.338		0.850579	1.21186		34.8063	0.107		34.4816	0.224		35.113	0.112		32.798	0.21		32.6522	0.033			34.4567
34.79	0.01		0.897881	1.59366		0.895387	1.65342		0.70344	1.92381		0.778485	2.11559		0.892024	1.72763		0.896632	1.70379		0.799878	3.07885		0.861038	0.850271		32.7493	0.333		0.851585	1.21232		34.8471	0.108		34.522	0.221		35.1542	0.117		32.8364	0.216		32.6905	0.034			34.4971
34.83	0.01		0.89894	1.59415		0.896444	1.65274		0.704273	1.92344		0.779405	2.11599		0.893077	1.72828		0.89769	1.7037		0.800824	3.07916		0.862055	0.849671		32.7877	0.327		0.85259	1.21327		34.8879	0.105		34.5625	0.22		35.1954	0.119		32.8749	0.217		32.7288	0.039			34.5374
34.88	0.01		0.9	1.59362		0.897501	1.65306		0.705105	1.92272		0.780325	2.11573		0.89413	1.72804		0.898749	1.70409		0.801769	3.07894		0.863072	0.849049		32.826	0.323		0.853596	1.21331		34.9287	0.106		34.6029	0.222		35.2365	0.119		32.9133	0.21		32.7671	0.041			34.5778
34.92	0.02		0.90106	1.59413		0.898558	1.65331		0.705937	1.92179		0.781245	2.1156		0.895183	1.72867		0.899807	1.70506		0.802714	3.07878		0.864088	0.849808		32.8644	0.325		0.854601	1.21353		34.9695	0.106		34.6433	0.225		35.2777	0.122		32.9518	0.206		32.8054	0.036			34.6182
34.96	0.02		0.90212	1.59449		0.899616	1.65349		0.70677	1.92204		0.782165	2.1156		0.896236	1.72895		0.900865	1.70516		0.80366	3.07851		0.865105	0.849516		32.9027	0.326		0.855607	1.21304		35.0103	0.102		34.6837	0.22		35.3189	0.125		32.9902	0.206		32.8436	0.041			34.6586
35	0.02		0.903179	1.59417		0.900673	1.65275		0.707602	1.92178		0.783085	2.11497		0.897289	1.73011		0.901924	1.70541		0.804605	3.07941		0.866121	0.849277		32.9411	0.325		0.856612	1.21222		35.0511	0.102		34.7242	0.223		35.36	0.123		33.0287	0.21		32.8819	0.04			34.699
35.04	0.01		0.904239	1.59512		0.90173	1.6529		0.708434	1.92062		0.784005	2.11378		0.898341	1.73128		0.902983	1.70574		0.80555	3.07993		0.867138	0.848643		32.9794	0.321		0.857618	1.21255		35.0919	0.102		34.7646	0.227		35.4012	0.121		33.0671	0.21		32.9202	0.036			34.7394
35.08	0.01		0.905299	1.59623		0.902787	1.65323		0.709266	1.92021		0.784925	2.11429		0.899394	1.72958		0.904041	1.70549		0.806495	3.07983		0.868154	0.849269		33.0178	0.318		0.858623	1.21311		35.1327	0.103		34.805	0.223		35.4424	0.117		33.1056	0.208		32.9585	0.04			34.7798
35.12	0.01		0.906358	1.59619		0.903844	1.65314		0.710099	1.92052		0.785845	2.11434		0.900447	1.72968		0.9051	1.7048		0.807441	3.08092		0.869171	0.85061		33.0561	0.319		0.859629	1.21282		35.1735	0.107		34.8454	0.225		35.4835	0.117		33.144	0.207		32.9968	0.035			34.8202
35.16	0.01		0.907418	1.5963		0.904901	1.65277		0.710931	1.92029		0.786765	2.11474		0.9015	1.72992		0.906158	1.70529		0.808386	3.08035		0.870187	0.850915		33.0945	0.322		0.860634	1.21313		35.2143	0.111		34.8859	0.227		35.5247	0.12		33.1825	0.206		33.035	0.033			34.8606
35.2	0.01		0.908478	1.59622		0.905958	1.65208		0.711763	1.92004		0.787685	2.11456		0.902553	1.73021		0.907216	1.70596		0.809331	3.08105		0.871204	0.849965		33.1328	0.323		0.86164	1.21425		35.2551	0.113		34.9263	0.225		35.5658	0.118		33.2209	0.205		33.0733	0.041			34.901
35.24	0.01		0.909537	1.5963		0.907015	1.65309		0.712595	1.91969		0.788604	2.11421		0.903606	1.72919		0.908275	1.70493		0.810277	3.08112		0.872221	0.850423		33.1712	0.327		0.862645	1.21458		35.2959	0.118		34.9667	0.22		35.607	0.11		33.2594	0.2		33.1116	0.038			34.9414
35.28	0.02		0.910597	1.59587		0.908073	1.65307		0.713428	1.91956		0.789524	2.11429		0.904659	1.72862		0.909333	1.70469		0.811222	3.08205		0.873237	0.849969		33.2095	0.329		0.863651	1.21533		35.3367	0.119		35.0071	0.22		35.6482	0.112		33.2978	0.196		33.1499	0.037			34.9818
35.32	0.02		0.911657	1.59429		0.90913	1.65361		0.71426	1.92077		0.790444	2.11473		0.905712	1.72958		0.910392	1.70484		0.812167	3.08209		0.874254	0.84958		33.2479	0.329		0.864656	1.21484		35.3775	0.11		35.0476	0.221		35.6893	0.118		33.3363	0.2		33.1882	0.042			35.0222
35.36	0.02		0.912717	1.59427		0.910187	1.65331		0.715092	1.92097		0.791364	2.11468		0.906765	1.73032		0.91145	1.7052		0.813112	3.08119		0.87527	0.847421		33.2862	0.326		0.865662	1.21437		35.4183	0.099		35.088	0.22		35.7305	0.117		33.3747	0.2		33.2264	0.043			35.0626
35.41	0.02		0.913776	1.5946		0.911244	1.65296		0.715925	1.91987		0.792284	2.11452		0.907818	1.73049		0.912509	1.7061		0.814058	3.08044		0.876287	0.84692		33.3246	0.321		0.866667	1.21413		35.4591	0.099		35.1284	0.222		35.7717	0.117		33.4132	0.2		33.2647	0.042			35.103
35.45	0.02		0.914836	1.59532		0.912301	1.65228		0.716757	1.92072		0.793204	2.11458		0.908871	1.73064		0.913567	1.70552		0.815003	3.08063		0.877303	0.8477		33.3629	0.318		0.867673	1.21424		35.4999	0.104		35.1688	0.223		35.8128	0.118		33.4516	0.204		33.303	0.041			35.1434
35.49	0.01		0.915896	1.59624		0.913358	1.6517		0.717589	1.92118		0.794124	2.11458		0.909924	1.73063		0.914626	1.70501		0.815948	3.08006		0.87832	0.847032		33.4012	0.32		0.868678	1.21359		35.5407	0.101		35.2093	0.227		35.854	0.119		33.4901	0.2		33.3413	0.038			35.1838
35.53	0.01		0.916955	1.59684		0.914415	1.65287		0.718421	1.92105		0.795044	2.11476		0.910977	1.73039		0.915684	1.70542		0.816894	3.07973		0.879336	0.84684		33.4396	0.32		0.869684	1.21416		35.5815	0.101		35.2497	0.233		35.8952	0.114		33.5285	0.197		33.3796	0.043			35.2242
35.57	0.01		0.918015	1.59749		0.915472	1.65285		0.719254	1.92171		0.795964	2.11489		0.91203	1.73071		0.916743	1.70587		0.817839	3.07877		0.880353	0.846146		33.4779	0.328		0.870689	1.2154		35.6223	0.095		35.2901	0.23		35.9363	0.114		33.567	0.199		33.4178	0.041			35.2646
35.61	0.02		0.919075	1.59744		0.91653	1.65303		0.720086	1.9215		0.796884	2.11467		0.913082	1.73038		0.917801	1.7058		0.818784	3.07754		0.88137	0.845155		33.5163	0.334		0.871695	1.21554		35.6631	0.092		35.3305	0.228		35.9775	0.112		33.6054	0.197		33.4561	0.04			35.3049
35.65	0.02		0.920134	1.59765		0.917587	1.65379		0.720918	1.92109		0.797804	2.11428		0.914135	1.73005		0.91886	1.7057		0.81973	3.07751		0.882386	0.844282		33.5546	0.336		0.8727	1.21633		35.704	0.097		35.371	0.225		36.0187	0.108		33.6439	0.196		33.4944	0.043			35.3453
35.69	0.02		0.921194	1.59823		0.918644	1.65415		0.72175	1.92135		0.798724	2.11397		0.915188	1.73003		0.919918	1.7055		0.820675	3.07782		0.883403	0.843904		33.593	0.335		0.873706	1.21641		35.7448	0.104		35.4114	0.221		36.0598	0.113		33.6824	0.204		33.5327	0.041			35.3857
35.73	0.02		0.922254	1.5981		0.919701	1.65426		0.722583	1.92071		0.799644	2.11395		0.916241	1.72859		0.920977	1.70422		0.82162	3.07816		0.884419	0.84416		33.6313	0.33		0.874711	1.21663		35.7856	0.104		35.4518	0.222		36.101	0.116		33.7208	0.21		33.571	0.043			35.4261
35.77	0.02		0.923313	1.59759		0.920758	1.65422		0.723415	1.92007		0.800564	2.11368		0.917294	1.72779		0.922035	1.7041		0.822565	3.0773		0.885436	0.844374		33.6697	0.332		0.875717	1.21592		35.8264	0.105		35.4922	0.224		36.1421	0.108		33.7593	0.206		33.6092	0.044			35.4665
35.81	0.02		0.924373	1.5971		0.921815	1.65473		0.724247	1.91872		0.801484	2.11403		0.918347	1.72639		0.923094	1.70514		0.823511	3.07868		0.886452	0.844511		33.708	0.336		0.876722	1.21662		35.8672	0.105		35.5326	0.227		36.1833	0.115		33.7977	0.201		33.6475	0.038			35.5069
35.85	0.02		0.925433	1.59629		0.922872	1.65556		0.725079	1.91894		0.802404	2.11372		0.9194	1.7268		0.924152	1.70528		0.824456	3.07868		0.887469	0.844148		33.7464	0.337		0.877728	1.21669		35.908	0.105		35.5731	0.229		36.2245	0.128		33.8362	0.196		33.6858	0.039			35.5473
35.89	0.02		0.926493	1.59661		0.923929	1.65617		0.725912	1.91857		0.803324	2.11459		0.920453	1.72679		0.925211	1.70574		0.825401	3.07848		0.888485	0.844271		33.7847	0.339		0.878733	1.21719		35.9488	0.101		35.6135	0.221		36.2656	0.131		33.8746	0.196		33.7241	0.037			35.5877
35.93	0.02		0.927552	1.59593		0.924987	1.65729		0.726744	1.91914		0.804244	2.1132		0.921506	1.72793		0.926269	1.70631		0.826347	3.07753		0.889502	0.84495		33.8231	0.339		0.879739	1.21726		35.9896	0.099		35.6539	0.222		36.3068	0.134		33.9131	0.199		33.7623	0.035			35.6281
35.98	0.03		0.928612	1.59591		0.926044	1.65847		0.727576	1.91919		0.805164	2.11305		0.922559	1.72805		0.927328	1.70664		0.827292	3.07821		0.890519	0.845949		33.8614	0.332		0.880744	1.21596		36.0304	0.102		35.6943	0.225		36.348	0.127		33.9515	0.207		33.8006	0.036			35.6685
36.02	0.03		0.929672	1.59618		0.927101	1.65824		0.728409	1.91937		0.806084	2.11331		0.923612	1.72833		0.928386	1.70683		0.828237	3.07857		0.891535	0.846341		33.8998	0.332		0.88175	1.21653		36.0712	0.097		35.7348	0.224		36.3891	0.118		33.99	0.201		33.8389	0.035			35.7089
36.06	0.03		0.930731	1.59649		0.928158	1.65721		0.729241	1.91899		0.807004	2.1139		0.924665	1.72861		0.929445	1.70743		0.829182	3.07664		0.892552	0.845814		33.9381	0.335		0.882755	1.21539		36.112	0.098		35.7752	0.222		36.4303	0.115		34.0284	0.204		33.8772	0.034			35.7493
36.1	0.02		0.931791	1.59513		0.929215	1.65815		0.730073	1.91909		0.807924	2.11477		0.925718	1.72841		0.930503	1.70775		0.830128	3.07754		0.893568	0.845779		33.9765	0.337		0.883761	1.21555		36.1528	0.1		35.8156	0.224		36.4715	0.123		34.0669	0.206		33.9155	0.035			35.7897
36.14	0.02		0.932851	1.59509		0.930272	1.65804		0.730905	1.91925		0.808844	2.11545		0.92677	1.72905		0.931562	1.70796		0.831073	3.07623		0.894585	0.846616		34.0148	0.342		0.884766	1.21574		36.1936	0.098		35.856	0.224		36.5126	0.12		34.1053	0.208		33.9537	0.039			35.8301
36.18	0.02		0.93391	1.59501		0.931329	1.65846		0.731738	1.91887		0.809764	2.11572		0.927823	1.72938		0.93262	1.70666		0.832018	3.07522		0.895601	0.847252		34.0532	0.338		0.885772	1.21673		36.2344	0.096		35.8965	0.224		36.5538	0.116		34.1438	0.21		33.992	0.03			35.8705
36.22	0.02		0.93497	1.59569		0.932386	1.65846		0.73257	1.91792		0.810684	2.11497		0.928876	1.7292		0.933679	1.70734		0.832964	3.07519		0.896618	0.84652		34.0915	0.336		0.886777	1.21707		36.2752	0.105		35.9369	0.227		36.595	0.122		34.1822	0.21		34.0303	0.027			35.9109
36.26	0.02		0.93603	1.59602		0.933443	1.65954		0.733402	1.91818		0.811604	2.11464		0.929929	1.72924		0.934737	1.70731		0.833909	3.07599		0.897634	0.845653		34.1299	0.337		0.887783	1.21698		36.316	0.11		35.9773	0.227		36.6361	0.119		34.2207	0.212		34.0686	0.027			35.9513
36.3	0.02		0.937089	1.5965		0.934501	1.65901		0.734234	1.91857		0.812524	2.11481		0.930982	1.72913		0.935796	1.70765		0.834854	3.07497		0.898651	0.847283		34.1682	0.339		0.888788	1.21726		36.3568	0.109		36.0177	0.232		36.6773	0.12		34.2591	0.206		34.1069	0.033			35.9917
36.34	0.02		0.938149	1.59662		0.935558	1.65839		0.735067	1.91764		0.813444	2.11438		0.932035	1.72916		0.936854	1.70738		0.835799	3.07549		0.899668	0.847773		34.2066	0.342		0.889794	1.21603		36.3976	0.105		36.0582	0.234		36.7184	0.123		34.2976	0.203		34.1451	0.033			36.0321
36.38	0.02		0.939209	1.59661		0.936615	1.65708		0.735899	1.91807		0.814364	2.11403		0.933088	1.72861		0.937913	1.70596		0.836745	3.07574		0.900684	0.847868		34.2449	0.339		0.890799	1.21446		36.4384	0.102		36.0986	0.23		36.7596	0.126		34.336	0.203		34.1834	0.036			36.0724
36.42	0.02		0.940269	1.59633		0.937672	1.65755		0.736731	1.91809		0.815284	2.11408		0.934141	1.72803		0.938971	1.70562		0.83769	3.07547		0.901701	0.848884		34.2833	0.336		0.891805	1.21535		36.4792	0.099		36.139	0.224		36.8008	0.123		34.3745	0.204		34.2217	0.034			36.1128
36.46	0.02		0.941328	1.59589		0.938729	1.65739		0.737563	1.91754		0.816204	2.11469		0.935194	1.72735		0.94003	1.70515		0.838635	3.076		0.902717	0.848958		34.3216	0.335		0.89281	1.21461		36.52	0.098		36.1794	0.223		36.8419	0.116		34.4129	0.203		34.26	0.034			36.1532
36.51	0.02		0.942388	1.59604		0.939786	1.6568		0.738396	1.91715		0.817124	2.11453		0.936247	1.7261		0.941088	1.7043		0.839581	3.07614		0.903734	0.848747		34.36	0.331		0.893816	1.21428		36.5608	0.095		36.2199	0.223		36.8831	0.112		34.4514	0.207		34.2983	0.032			36.1936
36.55	0.02		0.943448	1.59555		0.940843	1.65675		0.739228	1.91745		0.818044	2.11412		0.9373	1.72555		0.942147	1.70392		0.840526	3.07515		0.90475	0.849165		34.3983	0.331		0.894821	1.21318		36.6017	0.096		36.2603	0.222		36.9243	0.118		34.4898	0.208		34.3365	0.03			36.234
36.59	0.02		0.944507	1.59542		0.9419	1.65743		0.74006	1.91755		0.818964	2.11342		0.938353	1.72495		0.943205	1.70407		0.841471	3.07446		0.905767	0.848516		34.4366	0.333		0.895827	1.21216		36.6425	0.1		36.3007	0.226		36.9654	0.121		34.5283	0.203		34.3748	0.032			36.2744
36.63	0.03		0.945567	1.5957		0.942958	1.65723		0.740893	1.91586		0.819884	2.11355		0.939406	1.72401		0.944264	1.70454		0.842416	3.0727		0.906783	0.848168		34.475	0.336		0.896832	1.21188		36.6833	0.099		36.3411	0.225		37.0066	0.119		34.5667	0.206		34.4131	0.03			36.3148
36.67	0.03		0.946627	1.5943		0.944015	1.65825		0.741725	1.91487		0.820804	2.11329		0.940458	1.72332		0.945322	1.70463		0.843362	3.07352		0.9078	0.84934		34.5133	0.341		0.897838	1.21234		36.7241	0.1		36.3815	0.218		37.0478	0.12		34.6052	0.207		34.4514	0.029			36.3552
36.71	0.02		0.947686	1.59249		0.945072	1.66025		0.742557	1.91376		0.821724	2.11317		0.941511	1.72344		0.946381	1.70442		0.844307	3.07228		0.908817	0.850133		34.5517	0.339		0.898843	1.21283		36.7649	0.1		36.422	0.221		37.0889	0.114		34.6436	0.206		34.4897	0.03			36.3956
36.75	0.02		0.948746	1.5929		0.946129	1.66106		0.743389	1.91372		0.822644	2.11346		0.942564	1.72332		0.947439	1.70433		0.845252	3.07214		0.909833	0.850166		34.59	0.34		0.899849	1.21216		36.8057	0.1		36.4624	0.229		37.1301	0.116		34.6821	0.2		34.5279	0.029			36.436
36.79	0.02		0.949806	1.59347		0.947186	1.66232		0.744222	1.91351		0.823564	2.1137		0.943617	1.72402		0.948498	1.70427		0.846198	3.07072		0.91085	0.849657		34.6284	0.335		0.900854	1.21253		36.8465	0.094		36.5028	0.229		37.1713	0.119		34.7205	0.2		34.5662	0.029			36.4764
36.83	0.03		0.950866	1.59452		0.948243	1.66216		0.745054	1.91291		0.824484	2.11488		0.94467	1.72353		0.949556	1.70391		0.847143	3.07027		0.911866	0.849762		34.6667	0.339		0.90186	1.21193		36.8873	0.095		36.5432	0.226		37.2124	0.113		34.759	0.202		34.6045	0.031			36.5168
36.87	0.03		0.951925	1.59576		0.9493	1.66252		0.745886	1.91286		0.825404	2.11521		0.945723	1.72469		0.950615	1.70397		0.848088	3.06971		0.912883	0.850234		34.7051	0.339		0.902865	1.21073		36.9281	0.101		36.5837	0.224		37.2536	0.116		34.7974	0.205		34.6428	0.031			36.5572
36.91	0.03		0.952985	1.59686		0.950357	1.66328		0.746718	1.91316		0.826324	2.11535		0.946776	1.72432		0.951673	1.70416		0.849034	3.06835		0.913899	0.850059		34.7434	0.345		0.903871	1.21045		36.9689	0.103		36.6241	0.221		37.2947	0.115		34.8359	0.212		34.6811	0.034			36.5976
36.95	0.03		0.954045	1.59745		0.951415	1.66314		0.747551	1.91217		0.827244	2.11533		0.947829	1.72356		0.952732	1.70357		0.849979	3.06825		0.914916	0.850527		34.7818	0.343		0.904876	1.21018		37.0097	0.109		36.6645	0.229		37.3359	0.108		34.8743	0.21		34.7193	0.031			36.638
36.99	0.03		0.955104	1.59617		0.952472	1.66408		0.748383	1.91237		0.828164	2.11527		0.948882	1.7239		0.95379	1.70319		0.850924	3.06704		0.915932	0.851286		34.8201	0.343		0.905882	1.20939		37.0505	0.104		36.7049	0.236					34.9128	0.208		34.7576	0.035			36.6784
37.03	0.03		0.956164	1.59628		0.953529	1.66354		0.749215	1.91124		0.829084	2.11541		0.949935	1.72452		0.954849	1.70192		0.851869	3.06684		0.916949	0.853378		34.8585	0.341		0.906887	1.20948		37.0913	0.103		36.7454	0.236					34.9512	0.211		34.7959	0.044			36.7188
37.08	0.03		0.957224	1.59581		0.954586	1.66416		0.750047	1.91176		0.830004	2.11488		0.950988	1.72457		0.955907	1.70144		0.852815	3.06648		0.917966	0.854017		34.8968	0.34		0.907893	1.20878		37.1321	0.098		36.7858	0.231					34.9897	0.209		34.8342	0.045			36.7592
37.12	0.03		0.958283	1.59572		0.955643	1.66314		0.75088	1.91143		0.830924	2.1151		0.952041	1.72418		0.956966	1.70057		0.85376	3.06618		0.918982	0.854099		34.9352	0.338		0.908898	1.20819		37.1729	0.099		36.8262	0.224					35.0281	0.204		34.8724	0.041			36.7995
37.16	0.03		0.959343	1.59527		0.9567	1.66215		0.751712	1.91179		0.831843	2.11469		0.953094	1.72409		0.958024	1.70016		0.854705	3.0648		0.919999	0.854172		34.9735	0.337		0.909904	1.21013		37.2137	0.094		36.8666	0.22					35.0666	0.2		34.9107	0.035			36.8399
37.2	0.03		0.960403	1.59602		0.957757	1.66179		0.752544	1.91044		0.832763	2.11368		0.954147	1.72374		0.959083	1.69937		0.855651	3.06437		0.921015	0.854198		35.0119	0.34		0.910909	1.21081		37.2545	0.095		36.9071	0.222					35.105	0.201		34.949	0.025			36.8803
37.24	0.03		0.961462	1.59679		0.958814	1.66235		0.753377	1.91054		0.833683	2.11383		0.955199	1.72437		0.960141	1.69797		0.856596	3.06465		0.922032	0.854254		35.0502	0.339		0.911915	1.21067		37.2953	0.101		36.9475	0.224					35.1435	0.205		34.9873	0.022			36.9207
37.28	0.03		0.962522	1.59658		0.959872	1.66162		0.754209	1.9089		0.834603	2.11313		0.956252	1.72401		0.9612	1.69814		0.857541	3.06644		0.923048	0.854371		35.0886	0.342		0.91292	1.21048		37.3361	0.098		36.9879	0.222					35.1819	0.207		35.0256	0.028			36.9611
37.32	0.04		0.963582	1.59572		0.960929	1.66134		0.755041	1.90956		0.835523	2.11249		0.957305	1.72431		0.962258	1.69863		0.858486	3.06724		0.924065	0.853892		35.1269	0.339		0.913926	1.21042					37.0283	0.222					35.2204	0.203		35.0638	0.031			37.0015
37.36	0.04		0.964642	1.59615		0.961986	1.66087		0.755873	1.90915		0.836443	2.11305		0.958358	1.72422		0.963317	1.69903		0.859432	3.06767		0.925081	0.852944		35.1653	0.338		0.914931	1.2099					37.0688	0.224					35.2588	0.205		35.1021	0.035			37.0419
			0.965701	1.59654		0.963043	1.66067		0.756706	1.90915		0.837363	2.11387		0.959411	1.72467		0.964375	1.69807		0.860377	3.06799		0.926098	0.851507		35.2036	0.338		0.915937	1.20925					37.1092	0.226					35.2973	0.199		35.1404	0.039			37.0823
			0.966761	1.59698		0.9641	1.65939		0.757538	1.91038		0.838283	2.11435		0.960464	1.72466		0.965434	1.69995		0.861322	3.0675		0.927115	0.851739		35.242	0.342		0.916942	1.20945					37.1496	0.222					35.3357	0.196		35.1787	0.039			37.1227
			0.967821	1.59651		0.965157	1.65962		0.75837	1.91041		0.839203	2.11406		0.961517	1.7235		0.966492	1.70314		0.862268	3.0671		0.928131	0.851341		35.2803	0.346		0.917948	1.20941					37.19	0.221					35.3742	0.199		35.217	0.034			37.1631
			0.96888	1.59656		0.966214	1.65879		0.759202	1.91044		0.840123	2.11358		0.96257	1.72306		0.967551	1.7059		0.863213	3.06694		0.929148	0.852561		35.3187	0.343		0.918953	1.20894					37.2305	0.226					35.4126	0.205		35.2552	0.035			37.2035
			0.96994	1.59644		0.967271	1.65727		0.760035	1.9101		0.841043	2.11346		0.963623	1.72293		0.968609	1.70569		0.864158	3.0679		0.930164	0.853154		35.357	0.344		0.919959	1.20851					37.2709	0.225					35.4511	0.207		35.2935	0.039			37.2439
			0.971	1.59743		0.968329	1.65645		0.760867	1.90883		0.841963	2.11327		0.964676	1.72281		0.969668	1.70647		0.865103	3.06648		0.931181	0.85271		35.3954	0.34		0.920964	1.20778					37.3113	0.222					35.4895	0.207		35.3318	0.036			37.2843
			0.972059	1.59801		0.969386	1.65864		0.761699	1.90905		0.842883	2.11315		0.965729	1.72286		0.970726	1.7072		0.866049	3.06625		0.932197	0.851564		35.4337	0.341		0.92197	1.20866					37.3517	0.223					35.528	0.204		35.3701	0.028			37.3247
			0.973119	1.59914		0.970443	1.65871		0.762531	1.90886		0.843803	2.11291		0.966782	1.72344		0.971785	1.70586		0.866994	3.0667		0.933214	0.851221		35.472	0.34		0.922975	1.20875											35.5664	0.205		35.4084	0.025
			0.974179	1.60006		0.9715	1.65885		0.763364	1.90888		0.844723	2.11237		0.967835	1.72352		0.972843	1.70574		0.867939	3.06737		0.93423	0.852128		35.5104	0.342		0.923981	1.20911											35.6049	0.207		35.4466	0.027
			0.975238	1.59935		0.972557	1.65881		0.764196	1.90937		0.845643	2.11241		0.968888	1.723		0.973902	1.70599		0.868885	3.06596		0.935247	0.851639		35.5487	0.345		0.924987	1.20897											35.6433	0.21		35.4849	0.029
			0.976298	1.59863		0.973614	1.65936		0.765028	1.91016		0.846563	2.11271		0.96994	1.72203		0.97496	1.70573		0.86983	3.06424		0.936264	0.851157		35.5871	0.35		0.925992	1.20917											35.6818	0.204		35.5232	0.032
			0.977358	1.5986		0.974671	1.65931		0.765861	1.91081		0.847483	2.11301		0.970993	1.72063		0.976019	1.70576		0.870775	3.06456		0.93728	0.85074		35.6254	0.35		0.926998	1.20842											35.7202	0.199		35.5615	0.036
			0.978418	1.59878		0.975728	1.66023		0.766693	1.91025		0.848403	2.11151		0.972046	1.72038		0.977077	1.70562		0.87172	3.06404		0.938297	0.851649		35.6638	0.346		0.928003	1.20803											35.7587	0.199		35.5998	0.035
			0.979477	1.59763		0.976785	1.6605		0.767525	1.9101		0.849323	2.11082		0.973099	1.71931		0.978136	1.70548		0.872666	3.06534		0.939313	0.850954		35.7021	0.342		0.929009	1.20938											35.7971	0.201		35.638	0.036
			0.980537	1.59721		0.977843	1.66122		0.768357	1.90943		0.850243	2.11013		0.974152	1.72036		0.979194	1.70605		0.873611	3.06614		0.94033	0.849857		35.7405	0.343		0.930014	1.20863											35.8356	0.198		35.6763	0.033
			0.981597	1.5976		0.9789	1.66163		0.76919	1.90916		0.851163	2.11011		0.975205	1.72004		0.980253	1.7066		0.874556	3.06621		0.941346	0.849658		35.7788	0.346		0.93102	1.2089											35.874	0.198		35.7146	0.03
			0.982656	1.59646		0.979957	1.66163		0.770022	1.90897		0.852083	2.10974		0.976258	1.72093		0.981311	1.70627		0.875502	3.06555		0.942363	0.84986		35.8172	0.349		0.932025	1.20924											35.9125	0.196		35.7529	0.028
			0.983716	1.59608		0.981014	1.6622		0.770854	1.9099		0.853003	2.11015		0.977311	1.72081		0.98237	1.70715		0.876447	3.06643		0.943379	0.849841		35.8555	0.349		0.933031	1.20982											35.9509	0.203		35.7912	0.028
			0.984776	1.59481		0.982071	1.66256		0.771686	1.90914		0.853923	2.11068		0.978364	1.72193		0.983428	1.70703		0.877392	3.06603		0.944396	0.849912		35.8939	0.347		0.934036	1.21053											35.9894	0.213		35.8294	0.021
			0.985835	1.59417		0.983128	1.66216		0.772519	1.90942		0.854843	2.10977		0.979417	1.72239		0.984487	1.70703		0.878338	3.06592		0.945413	0.851005		35.9322	0.344		0.935042	1.21002											36.0278	0.207		35.8677	0.018
			0.986895	1.59424		0.984185	1.66216		0.773351	1.90919		0.855763	2.11065		0.98047	1.72211		0.985545	1.70726		0.879283	3.06639		0.946429	0.85108		35.9706	0.342		0.936047	1.21108											36.0663	0.203		35.906	0.021
			0.987955	1.59447		0.985242	1.66115		0.774183	1.90977		0.856683	2.11137		0.981523	1.72273		0.986604	1.70779		0.880228	3.06606		0.947446	0.851162		36.0089	0.345		0.937053	1.21222											36.1047	0.204		35.9443	0.031
			0.989014	1.59598		0.9863	1.65966		0.775016	1.90941		0.857603	2.11053		0.982576	1.72294		0.987662	1.70718		0.881173	3.06551		0.948462	0.850646		36.0473	0.343		0.938058	1.21279											36.1432	0.201		35.9825	0.039
			0.990074	1.59558		0.987357	1.65907		0.775848	1.91019		0.858523	2.11078		0.983629	1.72211		0.988721	1.7064		0.882119	3.06479		0.949479	0.850442		36.0856	0.342		0.939064	1.21367											36.1816	0.206		36.0208	0.036
			0.991134	1.59496		0.988414	1.65806		0.77668	1.91025		0.859443	2.11073		0.984681	1.72187		0.989779	1.70556		0.883064	3.06427		0.950495	0.849899		36.124	0.346		0.940069	1.21347											36.2201	0.205		36.0591	0.032
			0.992194	1.59328		0.989471	1.65688		0.777512	1.90926		0.860363	2.11157		0.985734	1.72225		0.990838	1.70688		0.884009	3.06434		0.951512	0.849129		36.1623	0.346		0.941075	1.21296											36.2585	0.205		36.0974	0.035
			0.993253	1.59165		0.990528	1.65679		0.778345	1.90959		0.861283	2.11265		0.986787	1.72271		0.991896	1.70682		0.884955	3.06298		0.952528	0.848105		36.2007	0.348		0.94208	1.21256											36.297	0.206		36.1357	0.036
			0.994313	1.59071		0.991585	1.65613		0.779177	1.91079		0.862203	2.11309		0.98784	1.72226		0.992955	1.7065		0.8859	3.06308		0.953545	0.847922		36.239	0.342		0.943086	1.21235											36.3354	0.207		36.1739	0.036
			0.995373	1.59031		0.992642	1.65581		0.780009	1.91137		0.863123	2.11303		0.988893	1.7229		0.994013	1.70667		0.886845	3.06218		0.954562	0.847449		36.2774	0.344		0.944091	1.2123											36.3739	0.206		36.2122	0.036
			0.996432	1.59013		0.993699	1.65537		0.780841	1.91097		0.864043	2.11247		0.989946	1.72361		0.995072	1.70684		0.88779	3.06246		0.955578	0.847676		36.3157	0.346		0.945097	1.21229											36.4123	0.21		36.2505	0.036
			0.997492	1.59018		0.994757	1.65579		0.781674	1.91063		0.864963	2.11313		0.990999	1.72233		0.99613	1.70752		0.888736	3.06221		0.956595	0.848147		36.3541	0.346		0.946102	1.21258											36.4508	0.202		36.2888	0.036
			0.998552	1.59075		0.995814	1.6559		0.782506	1.91146		0.865883	2.11234		0.992052	1.7226		0.997189	1.7084		0.889681	3.06156		0.957611	0.847617		36.3924	0.347		0.947108	1.21231											36.4892	0.2		36.3271	0.03
			0.999611	1.59123		0.996871	1.65658		0.783338	1.91215		0.866803	2.11295		0.993105	1.72215		0.998247	1.70934		0.890626	3.06103		0.958628	0.846632		36.4308	0.35		0.948113	1.21276											36.5277	0.208		36.3653	0.03
			1.00067	1.59084		0.997928	1.65731		0.78417	1.91303		0.867723	2.11252		0.994158	1.72305		0.999306	1.71033		0.891572	3.06058		0.959644	0.846375		36.4691	0.352		0.949119	1.21325											36.5661	0.209		36.4036	0.035
			1.00173	1.59123		0.998985	1.65843		0.785003	1.91246		0.868643	2.11226		0.995211	1.72111		1.00036	1.71011		0.892517	3.06027		0.960661	0.845308		36.5074	0.354		0.950124	1.21368											36.6046	0.21		36.4419	0.033
			1.00279	1.59091		1.00004	1.65916		0.785835	1.91277		0.869563	2.11187		0.996264	1.72063		1.00142	1.7098		0.893462	3.06096		0.961677	0.84506		36.5458	0.354		0.95113	1.2133											36.643	0.212		36.4802	0.032
			1.00385	1.58999		1.0011	1.65885		0.786667	1.91358		0.870483	2.1118		0.997317	1.72114		1.00248	1.7092		0.894408	3.05987		0.962694	0.845345		36.5841	0.354		0.952135	1.2124											36.6815	0.215		36.5185	0.025
			1.00491	1.58932		1.00216	1.65848		0.7875	1.91286		0.871403	2.11208		0.99837	1.722		1.00354	1.70847		0.895353	3.05987		0.963711	0.845469		36.6225	0.358		0.953141	1.21148											36.7199	0.21		36.5567	0.024
			1.00597	1.58874		1.00321	1.65889		0.788332	1.91237		0.872323	2.1126		0.999422	1.72121		1.0046	1.70886		0.896298	3.06071		0.964727	0.845687		36.6608	0.355		0.954146	1.21172											36.7584	0.206		36.595	0.029
			1.00703	1.58837		1.00427	1.65797		0.789164	1.91317		0.873243	2.11274		1.00048	1.72199		1.00566	1.71028		0.897243	3.06095		0.965744	0.846913		36.6992	0.352		0.955152	1.21205											36.7968	0.21		36.6333	0.031
			1.00809	1.58809		1.00533	1.65817		0.789996	1.91268		0.874163	2.11341		1.00153	1.72296		1.00672	1.71003		0.898189	3.06056		0.96676	0.848306		36.7375	0.353		0.956157	1.21232											36.8353	0.205		36.6716	0.033
			1.00915	1.58848		1.00639	1.65839		0.790829	1.91336		0.875083	2.11285		1.00258	1.72346		1.00777	1.70684		0.899134	3.05904		0.967777	0.849643		36.7759	0.349		0.957163	1.21282											36.8737	0.2		36.7099	0.037
			1.01021	1.58814		1.00744	1.65826		0.791661	1.91285		0.876002	2.11297		1.00363	1.72497		1.00883	1.70339		0.900079	3.05856		0.968793	0.849283		36.8142	0.349		0.958168	1.21303											36.9122	0.202		36.7481	0.038
			1.01127	1.58692		1.0085	1.65834		0.792493	1.91314		0.876922	2.11369		1.00469	1.72404		1.00989	1.70235		0.901025	3.05825		0.96981	0.848206		36.8526	0.35		0.959174	1.21345											36.9506	0.207		36.7864	0.035
			1.01233	1.58596		1.00956	1.65928		0.793325	1.91222		0.877842	2.11394		1.00574	1.72438		1.01095	1.70217		0.90197	3.05814		0.970826	0.847245		36.8909	0.351		0.960179	1.21397											36.9891	0.204		36.8247	0.033
			1.01339	1.58625		1.01061	1.65951		0.794158	1.91339		0.878762	2.1132		1.00679	1.72432		1.01201	1.70117		0.902915	3.05808		0.971843	0.846318		36.9293	0.359		0.961185	1.21416											37.0275	0.206		36.863	0.032
			1.01445	1.58518		1.01167	1.65999		0.79499	1.91338		0.879682	2.11313		1.00785	1.72369		1.01307	1.70182		0.90386	3.05711		0.97286	0.845704		36.9676	0.361		0.96219	1.21386											37.066	0.213		36.9013	0.029
			1.01551	1.58455		1.01273	1.65965		0.795822	1.91479		0.880602	2.1132		1.0089	1.72238		1.01412	1.70176		0.904806	3.05645		0.973876	0.846346		37.006	0.359		0.963196	1.2133											37.1044	0.212		36.9395	0.033
			1.01657	1.58455		1.01378	1.65947		0.796654	1.91517		0.881522	2.11386		1.00995	1.72268		1.01518	1.70146		0.905751	3.05522		0.974893	0.845297		37.0443	0.353		0.964201	1.21359											37.1429	0.21		36.9778	0.037
			1.01763	1.5856		1.01484	1.65904		0.797487	1.91456		0.882442	2.11456		1.011	1.7236		1.01624	1.70256		0.906696	3.05478		0.975909	0.844432		37.0827	0.348		0.965207	1.21277											37.1813	0.207		37.0161	0.032
			1.01869	1.58556		1.0159	1.65789		0.798319	1.91434		0.883362	2.11469		1.01206	1.72475		1.0173	1.70323		0.907642	3.05392		0.976926	0.844464		37.121	0.348		0.966212	1.21297											37.2198	0.21		37.0544	0.028
			1.01975	1.5852		1.01696	1.65813		0.799151	1.91302		0.884282	2.11427		1.01311	1.72492		1.01836	1.70224		0.908587	3.05271		0.977942	0.844154		37.1594	0.351		0.967218	1.21359											37.2582	0.218		37.0926	0.029
			1.0208	1.58579		1.01801	1.65711		0.799984	1.9132		0.885202	2.1145		1.01416	1.72415		1.01942	1.70195		0.909532	3.05196		0.978959	0.844051		37.1977	0.358		0.968223	1.21438											37.2967	0.213		37.1309	0.026
			1.02187	1.58611		1.01907	1.65652		0.800816	1.91228		0.886122	2.11493		1.01522	1.72491		1.02048	1.70228		0.910477	3.05224		0.979975	0.843575		37.2361	0.361		0.969229	1.21444											37.3351	0.205		37.1692	0.026
			1.02293	1.58533		1.02013	1.65659		0.801648	1.91226		0.887042	2.11548		1.01627	1.72466		1.02153	1.70357		0.911423	3.05272		0.980992	0.843469		37.2744	0.361		0.970234	1.21362														37.2075	0.024
			1.02398	1.58608		1.02119	1.65584		0.80248	1.91237		0.887962	2.11544		1.01732	1.72487		1.02259	1.70461		0.912368	3.05335		0.982009	0.842939		37.3128	0.358		0.97124	1.2128														37.2458	0.024
			1.02504	1.58649		1.02224	1.65544		0.803313	1.91244		0.888882	2.11515		1.01838	1.7247		1.02365	1.70511		0.913313	3.05309		0.983025	0.842497		37.3511	0.356		0.972245	1.21278														37.284	0.026
			1.0261	1.5872		1.0233	1.65638		0.804145	1.91358		0.889802	2.11587		1.01943	1.7246		1.02471	1.70478		0.914259	3.05245		0.984042	0.842254					0.973251	1.21321														37.3223	0.033
			1.02716	1.58763		1.02436	1.65493		0.804977	1.91331		0.890722	2.11604		1.02048	1.72351		1.02577	1.70611		0.915204	3.05254		0.985058	0.841422					0.974256	1.21305
			1.02822	1.58717		1.02541	1.65461		0.805809	1.91237		0.891642	2.11586		1.02153	1.72233		1.02683	1.70584		0.916149	3.053		0.986075	0.841399					0.975262	1.2124
			1.02928	1.58629		1.02647	1.65505		0.806642	1.91173		0.892562	2.11638		1.02259	1.7224		1.02788	1.70535		0.917094	3.05287		0.987091	0.841405					0.976267	1.21112
			1.03034	1.58522		1.02753	1.65487		0.807474	1.91209		0.893482	2.11689		1.02364	1.72169		1.02894	1.70481		0.91804	3.05255		0.988108	0.841582					0.977273	1.20921
			1.0314	1.58556		1.02858	1.65374		0.808306	1.91268		0.894402	2.11826		1.02469	1.72187		1.03	1.70596		0.918985	3.05143		0.989124	0.841056					0.978278	1.20859
			1.03246	1.58574		1.02964	1.6531		0.809138	1.91284		0.895322	2.11839		1.02575	1.72175		1.03106	1.70635		0.91993	3.05079		0.990141	0.841515					0.979284	1.20863
			1.03352	1.58551		1.0307	1.65396		0.809971	1.91269		0.896242	2.11944		1.0268	1.7214		1.03212	1.70622		0.920876	3.04953		0.991158	0.840476					0.980289	1.20864
			1.03458	1.5853		1.03176	1.65343		0.810803	1.91222		0.897162	2.1201		1.02785	1.72127		1.03318	1.70585		0.921821	3.04896		0.992174	0.840162					0.981295	1.20849
			1.03564	1.58434		1.03281	1.65268		0.811635	1.91151		0.898082	2.11991		1.0289	1.7221		1.03424	1.70663		0.922766	3.04872		0.993191	0.840754					0.9823	1.20883
			1.0367	1.58268		1.03387	1.65293		0.812468	1.91125		0.899002	2.11983		1.02996	1.72188		1.0353	1.7062		0.923711	3.04899		0.994207	0.841292					0.983306	1.2089
			1.03776	1.58299		1.03493	1.65309		0.8133	1.91222		0.899922	2.11904		1.03101	1.72173		1.03635	1.70573		0.924657	3.04935		0.995224	0.841997					0.984311	1.20945
			1.03882	1.58278		1.03598	1.65272		0.814132	1.91192		0.900842	2.11929		1.03206	1.72049		1.03741	1.70711		0.925602	3.05012		0.99624	0.841913					0.985317	1.20993
			1.03988	1.58175		1.03704	1.65217		0.814964	1.91306		0.901762	2.11965		1.03312	1.71892		1.03847	1.70675		0.926547	3.05087		0.997257	0.841915					0.986322	1.21035
			1.04094	1.57999		1.0381	1.65092		0.815797	1.91312		0.902682	2.11872		1.03417	1.71921		1.03953	1.70655		0.927493	3.05236		0.998273	0.840941					0.987328	1.21102
			1.042	1.57923		1.03916	1.6514		0.816629	1.91316		0.903602	2.11775		1.03522	1.71906		1.04059	1.70494		0.928438	3.0522		0.99929	0.840287					0.988333	1.2119
			1.04306	1.5786		1.04021	1.65172		0.817461	1.91256		0.904522	2.11814		1.03628	1.71863		1.04165	1.70569		0.929383	3.05241		1.00031	0.840056					0.989339	1.21232
			1.04412	1.57886		1.04127	1.65088		0.818293	1.91288		0.905442	2.1176		1.03733	1.71891		1.0427	1.70627		0.930329	3.05198		1.00132	0.83931					0.990344	1.2122
			1.04518	1.57995		1.04233	1.65051		0.819126	1.91283		0.906362	2.11701		1.03838	1.71785		1.04376	1.70716		0.931274	3.05263		1.00234	0.839803					0.99135	1.21173
			1.04624	1.58012		1.04338	1.65025		0.819958	1.91247		0.907282	2.11712		1.03943	1.71678		1.04482	1.70751		0.932219	3.05319		1.00336	0.840028					0.992355	1.21152
			1.0473	1.58021		1.04444	1.65088		0.82079	1.91138		0.908202	2.11659		1.04049	1.71747		1.04588	1.70679		0.933164	3.05298		1.00437	0.839551					0.993361	1.21125
			1.04836	1.57934		1.0455	1.65152		0.821622	1.91013		0.909122	2.11698		1.04154	1.71822		1.04694	1.70623		0.93411	3.05262		1.00539	0.839178					0.994367	1.21103
			1.04942	1.57868		1.04656	1.652		0.822455	1.91038		0.910042	2.11676		1.04259	1.71764		1.048	1.70535		0.935055	3.05178		1.00641	0.839685					0.995372	1.21079
			1.05048	1.57857		1.04761	1.65089		0.823287	1.90989		0.910962	2.11686		1.04364	1.71728		1.04906	1.70449		0.936	3.05243		1.00742	0.839924					0.996377	1.20988
			1.05154	1.57929		1.04867	1.65075		0.824119	1.90983		0.911882	2.11709		1.0447	1.7168		1.05011	1.70376		0.936946	3.05176		1.00844	0.838737					0.997383	1.20926
			1.0526	1.58035		1.04973	1.65138		0.824952	1.90961		0.912802	2.11688		1.04575	1.71678		1.05117	1.70417		0.937891	3.05072		1.00946	0.837751					0.998389	1.20925
			1.05366	1.58027		1.05078	1.65134		0.825784	1.90895		0.913722	2.11591		1.0468	1.71723		1.05223	1.70472		0.938836	3.04981		1.01047	0.837572					0.999394	1.20922
			1.05472	1.57938		1.05184	1.65008		0.826616	1.90932		0.914642	2.1153		1.04786	1.7162		1.05329	1.70412		0.939781	3.04911		1.01149	0.837994					1.0004	1.20902
			1.05577	1.57928		1.0529	1.64863		0.827448	1.90879		0.915562	2.11515		1.04891	1.71552		1.05435	1.7024		0.940727	3.04882		1.0125	0.838141					1.00141	1.20802
			1.05683	1.57934		1.05395	1.64797		0.828281	1.90768		0.916482	2.11532		1.04996	1.71552		1.05541	1.70239		0.941672	3.04776		1.01352	0.838406					1.00241	1.20708
			1.0579	1.579		1.05501	1.64747		0.829113	1.90751		0.917402	2.11549		1.05102	1.71629		1.05646	1.70171		0.942617	3.04756		1.01454	0.838702					1.00342	1.20736
			1.05895	1.57805		1.05607	1.64699		0.829945	1.90769		0.918322	2.11547		1.05207	1.71672		1.05752	1.70159		0.943563	3.04764		1.01555	0.838971					1.00442	1.20806
			1.06001	1.5779		1.05713	1.64741		0.830777	1.90756		0.919241	2.11527		1.05312	1.71722		1.05858	1.7016		0.944508	3.04795		1.01657	0.840448					1.00543	1.20756
			1.06107	1.57822		1.05818	1.64705		0.83161	1.90728		0.920161	2.11477		1.05418	1.71637		1.05964	1.70196		0.945453	3.04845		1.01759	0.839866					1.00643	1.2084
			1.06213	1.57826		1.05924	1.64709		0.832442	1.90769		0.921081	2.1145		1.05523	1.71679		1.0607	1.70236		0.946398	3.04862		1.0186	0.839912					1.00744	1.20975
			1.06319	1.57752		1.0603	1.64729		0.833274	1.90828		0.922001	2.115		1.05628	1.71751		1.06176	1.70193		0.947344	3.04862		1.01962	0.839925					1.00844	1.20904
			1.06425	1.57788		1.06136	1.6474		0.834107	1.90814		0.922921	2.11501		1.05733	1.717		1.06282	1.70175		0.948289	3.04836		1.02064	0.840211					1.00945	1.20861
			1.06531	1.57647		1.06241	1.64712		0.834939	1.90743		0.923841	2.11422		1.05839	1.71749		1.06387	1.70069		0.949234	3.0487		1.02165	0.840232					1.01046	1.20835
			1.06637	1.57648		1.06347	1.64718		0.835771	1.90735		0.924761	2.11384		1.05944	1.71634		1.06493	1.69976		0.95018	3.04876		1.02267	0.841164					1.01146	1.20902
			1.06743	1.57625		1.06453	1.64676		0.836603	1.90683		0.925681	2.1145		1.06049	1.71703		1.06599	1.69961		0.951125	3.04915		1.02369	0.841705					1.01247	1.20908
			1.06849	1.57685		1.06558	1.64638		0.837436	1.90558		0.926601	2.11483		1.06154	1.71703		1.06705	1.69889		0.95207	3.04901		1.0247	0.8417					1.01347	1.20972
			1.06955	1.57719		1.06664	1.64677		0.838268	1.90455		0.927521	2.11465		1.0626	1.7175		1.06811	1.6981		0.953016	3.04909		1.02572	0.842191					1.01448	1.20957
			1.07061	1.57816		1.0677	1.64586		0.8391	1.9048		0.928441	2.11354		1.06365	1.71824		1.06917	1.69781		0.953961	3.04831		1.02674	0.842218					1.01548	1.20991
			1.07167	1.57779		1.06875	1.64537		0.839932	1.90413		0.929361	2.11367		1.0647	1.71826		1.07022	1.69723		0.954906	3.04836		1.02775	0.84195					1.01649	1.21012
			1.07273	1.57779		1.06981	1.64604		0.840765	1.90479		0.930281	2.11359		1.06576	1.72012		1.07128	1.6964		0.955851	3.04748		1.02877	0.841528					1.01749	1.21011
			1.07379	1.57672		1.07087	1.64696		0.841597	1.90427		0.931201	2.11349		1.06681	1.72089		1.07234	1.69656		0.956797	3.04638		1.02979	0.84084					1.0185	1.21107
			1.07485	1.5777		1.07193	1.64707		0.842429	1.90512		0.932121	2.11323		1.06786	1.72111		1.0734	1.69601		0.957742	3.04612		1.0308	0.840375					1.0195	1.21199
			1.07591	1.57978		1.07298	1.64727		0.843261	1.90492		0.933041	2.11294		1.06892	1.72051		1.07446	1.69565		0.958687	3.04638		1.03182	0.840027					1.02051	1.21197
			1.07697	1.57946		1.07404	1.64812		0.844094	1.90578		0.933961	2.11286		1.06997	1.71933		1.07552	1.69603		0.959633	3.04635		1.03284	0.840738					1.02151	1.21127
			1.07803	1.57981		1.0751	1.64832		0.844926	1.90562		0.934881	2.11135		1.07102	1.71791		1.07658	1.69581		0.960578	3.04668		1.03385	0.841402					1.02252	1.21058
			1.07909	1.58018		1.07615	1.6481		0.845758	1.90442		0.935801	2.1106		1.07207	1.71836		1.07763	1.69733		0.961523	3.04677		1.03487	0.840425					1.02353	1.21098
			1.08015	1.57926		1.07721	1.64788		0.846591	1.90429		0.936721	2.11033		1.07313	1.71875		1.07869	1.69723		0.962468	3.04733		1.03589	0.83896					1.02453	1.21085
			1.08121	1.57955		1.07827	1.64798		0.847423	1.90473		0.937641	2.10876		1.07418	1.72064		1.07975	1.69576		0.963414	3.04651		1.0369	0.837816					1.02554	1.21117
			1.08227	1.57963		1.07933	1.64836		0.848255	1.9046		0.938561	2.10838		1.07523	1.72095		1.08081	1.69535		0.964359	3.04679		1.03792	0.837607					1.02654	1.211
			1.08333	1.57996		1.08038	1.64901		0.849087	1.90446		0.939481	2.10889		1.07629	1.71998		1.08187	1.69525		0.965304	3.04719		1.03894	0.836209					1.02755	1.21102
			1.08439	1.58025		1.08144	1.64836		0.84992	1.90411		0.940401	2.10898		1.07734	1.71988		1.08293	1.6952		0.96625	3.04728		1.03995	0.835811					1.02855	1.21051
			1.08545	1.5799		1.0825	1.64806		0.850752	1.90319		0.941321	2.10943		1.07839	1.72063		1.08398	1.69475		0.967195	3.04654		1.04097	0.836933					1.02956	1.21012
			1.08651	1.57958		1.08356	1.64871		0.851584	1.90412		0.942241	2.10946		1.07944	1.72085		1.08504	1.69494		0.96814	3.04613		1.04198	0.837613					1.03056	1.2105
			1.08757	1.5795		1.08461	1.64953		0.852416	1.90509		0.943161	2.1095		1.0805	1.7211		1.0861	1.6941		0.969085	3.04532		1.043	0.838407					1.03157	1.20975
			1.08863	1.58048		1.08567	1.65008		0.853249	1.90605		0.944081	2.11005		1.08155	1.72091		1.08716	1.69453		0.970031	3.04589		1.04402	0.838942					1.03258	1.20945
			1.08969	1.58248		1.08673	1.64948		0.854081	1.90582		0.945001	2.1109		1.0826	1.71957		1.08822	1.69398		0.970976	3.04498		1.04503	0.839527					1.03358	1.20982
			1.09075	1.58404		1.08778	1.6498		0.854913	1.90694		0.945921	2.11031		1.08366	1.71964		1.08928	1.6939		0.971921	3.04568		1.04605	0.839064					1.03459	1.21003
			1.0918	1.5846		1.08884	1.65077		0.855745	1.90736		0.946841	2.11066		1.08471	1.71936		1.09034	1.69355		0.972867	3.04557		1.04707	0.838967					1.03559	1.20999
			1.09286	1.58449		1.0899	1.65112		0.856578	1.90657		0.947761	2.11118		1.08576	1.71984		1.09139	1.69357		0.973812	3.04533		1.04808	0.838577					1.0366	1.2103
			1.09392	1.58421		1.09095	1.65026		0.85741	1.90619		0.948681	2.11127		1.08682	1.71951		1.09245	1.69441		0.974757	3.04533		1.0491	0.837382					1.0376	1.21034
			1.09498	1.58515		1.09201	1.65031		0.858242	1.9063		0.949601	2.11103		1.08787	1.7192		1.09351	1.6934		0.975703	3.04567		1.05012	0.837651					1.03861	1.21065
			1.09604	1.58571		1.09307	1.65059		0.859075	1.90645		0.950521	2.11107		1.08892	1.71876		1.09457	1.69397		0.976648	3.04529		1.05113	0.837818					1.03961	1.2112
			1.0971	1.58511		1.09413	1.65116		0.859907	1.90671		0.951441	2.11147		1.08997	1.72019		1.09563	1.69486		0.977593	3.04512		1.05215	0.83854					1.04062	1.2117
			1.09816	1.58536		1.09518	1.65023		0.860739	1.90665		0.952361	2.11162		1.09103	1.72018		1.09669	1.69484		0.978538	3.04475		1.05317	0.839384					1.04163	1.21223
			1.09922	1.5867		1.09624	1.65035		0.861571	1.90575		0.953281	2.11055		1.09208	1.7202		1.09775	1.69597		0.979484	3.04527		1.05418	0.83901					1.04263	1.21266
			1.10028	1.58639		1.0973	1.65132		0.862404	1.90572		0.954201	2.11141		1.09313	1.71923		1.0988	1.69584		0.980429	3.04617		1.0552	0.839004					1.04364	1.21344
			1.10134	1.58756		1.09835	1.65188		0.863236	1.90586		0.955121	2.11266		1.09419	1.71795		1.09986	1.69593		0.981374	3.04701		1.05622	0.83941					1.04464	1.21383
			1.1024	1.58831		1.09941	1.65253		0.864068	1.90567		0.956041	2.11324		1.09524	1.71827		1.10092	1.69553		0.98232	3.04716		1.05723	0.839375					1.04565	1.2135
			1.10346	1.58775		1.10047	1.65242		0.8649	1.90639		0.956961	2.11365		1.09629	1.71975		1.10198	1.69554		0.983265	3.04739		1.05825	0.839146					1.04665	1.21283
			1.10452	1.58765		1.10153	1.65198		0.865733	1.90686		0.957881	2.11365		1.09735	1.72001		1.10304	1.69556		0.98421	3.04734		1.05927	0.839068					1.04766	1.21207
			1.10558	1.58781		1.10258	1.65242		0.866565	1.9067		0.958801	2.11404		1.0984	1.7195		1.1041	1.69494		0.985155	3.04743		1.06028	0.839506					1.04866	1.21115
			1.10664	1.58726		1.10364	1.65201		0.867397	1.90692		0.959721	2.11398		1.09945	1.71895		1.10516	1.69337		0.986101	3.04708		1.0613	0.83987					1.04967	1.21087
			1.1077	1.58796		1.1047	1.6528		0.86823	1.9062		0.960641	2.11466		1.1005	1.71923		1.10621	1.69355		0.987046	3.04726		1.06232	0.839607					1.05068	1.20993
			1.10876	1.58724		1.10575	1.65342		0.869062	1.90691		0.961561	2.11489		1.10156	1.71947		1.10727	1.69313		0.987991	3.04745		1.06333	0.839757					1.05168	1.20981
			1.10982	1.5871		1.10681	1.65427		0.869894	1.9072		0.962481	2.11591		1.10261	1.71905		1.10833	1.69329		0.988937	3.04666		1.06435	0.83949					1.05269	1.2097
			1.11088	1.58675		1.10787	1.6551		0.870726	1.9082		0.9634	2.1136		1.10366	1.71952		1.10939	1.69415		0.989882	3.04734		1.06537	0.838506					1.05369	1.20982
			1.11194	1.58646		1.10893	1.65612		0.871559	1.90751		0.96432	2.11306		1.10471	1.7189		1.11045	1.69425		0.990827	3.04736		1.06638	0.838383					1.0547	1.20992
			1.113	1.58634		1.10998	1.65661		0.872391	1.90789		0.96524	2.1124		1.10577	1.71869		1.11151	1.69505		0.991772	3.04744		1.0674	0.83891					1.0557	1.20953
			1.11406	1.58601		1.11104	1.65677		0.873223	1.90845		0.96616	2.11298		1.10682	1.7186		1.11257	1.696		0.992718	3.04715		1.06842	0.83943					1.05671	1.20972
			1.11512	1.58658		1.1121	1.65625		0.874055	1.9088		0.96708	2.11256		1.10787	1.71695		1.11362	1.69627		0.993663	3.04715		1.06943	0.839954					1.05771	1.20941
			1.11618	1.58623		1.11315	1.65621		0.874888	1.90871		0.968	2.11193		1.10893	1.71751		1.11468	1.69726		0.994608	3.04729		1.07045	0.84022					1.05872	1.20898
			1.11724	1.58505		1.11421	1.65602		0.87572	1.90837		0.96892	2.11198		1.10998	1.71769		1.11574	1.6988		0.995554	3.0475		1.07146	0.840316					1.05972	1.20917
			1.1183	1.58527		1.11527	1.65501		0.876552	1.9094		0.96984	2.113		1.11103	1.71768		1.1168	1.69749		0.996499	3.0475		1.07248	0.84184					1.06073	1.2095
			1.11936	1.58587		1.11633	1.65526		0.877384	1.90867		0.97076	2.11328		1.11209	1.71822		1.11786	1.69722		0.997444	3.04756		1.0735	0.843301					1.06174	1.20915
			1.12042	1.58745		1.11738	1.65532		0.878217	1.90827		0.97168	2.11268		1.11314	1.71876		1.11892	1.69682		0.998389	3.04849		1.07452	0.843364					1.06274	1.20936
			1.12148	1.58804		1.11844	1.65487		0.879049	1.90973		0.9726	2.11312		1.11419	1.719		1.11997	1.69658		0.999335	3.04866		1.07553	0.842822					1.06375	1.20916
			1.12254	1.58875		1.1195	1.65518		0.879881	1.90959		0.97352	2.11293		1.11524	1.7189		1.12103	1.69674		1.00028	3.04839		1.07655	0.843568					1.06475	1.20724
			1.1236	1.58866		1.12055	1.65424		0.880714	1.90938		0.97444	2.11284		1.1163	1.71836		1.12209	1.69711		1.00123	3.0483		1.07757	0.844446					1.06576	1.20665
			1.12465	1.58911		1.12161	1.65324		0.881546	1.90996		0.97536	2.11284		1.11735	1.71903		1.12315	1.697		1.00217	3.04784		1.07858	0.845331					1.06676	1.20679
			1.12572	1.58935		1.12267	1.65255		0.882378	1.91052		0.97628	2.11385		1.1184	1.72007		1.12421	1.69682		1.00312	3.04821		1.0796	0.845536					1.06777	1.20626
			1.12678	1.58893		1.12373	1.65232		0.88321	1.91143		0.9772	2.11436		1.11946	1.71985		1.12527	1.69695		1.00406	3.04824		1.08061	0.846258					1.06877	1.20669
			1.12783	1.58886		1.12478	1.65139		0.884043	1.91075		0.97812	2.1143		1.12051	1.7203		1.12633	1.6971		1.00501	3.0487		1.08163	0.846952					1.06978	1.20724
			1.12889	1.58916		1.12584	1.65054		0.884875	1.91079		0.97904	2.11419		1.12156	1.72058		1.12738	1.69712		1.00595	3.04798		1.08265	0.845883					1.07079	1.20583
			1.12995	1.58948		1.1269	1.65024		0.885707	1.91028		0.97996	2.1144		1.12261	1.72046		1.12844	1.69731		1.0069	3.04662		1.08366	0.845598					1.07179	1.20572
			1.13101	1.58788		1.12795	1.65002		0.886539	1.91014		0.98088	2.11412		1.12367	1.72121		1.1295	1.69713		1.00784	3.04631		1.08468	0.845215					1.0728	1.20515
			1.13207	1.58695		1.12901	1.65038		0.887372	1.91093		0.9818	2.11445		1.12472	1.72144		1.13056	1.69805		1.00879	3.04668		1.0857	0.845123					1.0738	1.20544
			1.13313	1.58607		1.13007	1.64878		0.888204	1.91104		0.98272	2.11509		1.12577	1.72229		1.13162	1.69828		1.00973	3.0465		1.08671	0.843764					1.07481	1.20535
			1.13419	1.58547		1.13112	1.64843		0.889036	1.91177		0.98364	2.11523		1.12683	1.72163		1.13268	1.69843		1.01068	3.04609		1.08773	0.843077					1.07581	1.20544
			1.13525	1.58605		1.13218	1.64825		0.889868	1.91091		0.98456	2.11569		1.12788	1.72033		1.13373	1.69906		1.01162	3.04537		1.08875	0.842797					1.07682	1.20482
			1.13631	1.58546		1.13324	1.64809		0.890701	1.91129		0.98548	2.11618		1.12893	1.72042		1.13479	1.69928		1.01257	3.04648		1.08976	0.843356					1.07782	1.20529
			1.13737	1.58499		1.1343	1.64777		0.891533	1.91101		0.9864	2.11694		1.12999	1.72016		1.13585	1.69886		1.01351	3.04567		1.09078	0.844736					1.07883	1.20516
			1.13843	1.58679		1.13535	1.64771		0.892365	1.91091		0.98732	2.11623		1.13104	1.71996		1.13691	1.69956		1.01446	3.0459		1.0918	0.844824					1.07984	1.20525
			1.13949	1.58701		1.13641	1.64829		0.893198	1.90923		0.98824	2.11584		1.13209	1.72014		1.13797	1.70027		1.0154	3.0452		1.09281	0.845347					1.08084	1.20532
			1.14055	1.58609		1.13747	1.64953		0.89403	1.90816		0.98916	2.1149		1.13314	1.71991		1.13903	1.69996		1.01635	3.04452		1.09383	0.843906					1.08185	1.20458
			1.14161	1.58655		1.13853	1.64996		0.894862	1.90713		0.99008	2.11479		1.1342	1.71902		1.14009	1.6997		1.0173	3.0451		1.09485	0.843178					1.08285	1.20409
			1.14267	1.5853		1.13958	1.65023		0.895694	1.90728		0.991	2.11558		1.13525	1.71916		1.14114	1.69986		1.01824	3.04494		1.09586	0.844328					1.08386	1.20344
			1.14373	1.58414		1.14064	1.64912		0.896527	1.90573		0.99192	2.11682		1.1363	1.71963		1.1422	1.69942		1.01919	3.04482		1.09688	0.84354					1.08486	1.20273
			1.14479	1.584		1.1417	1.64976		0.897359	1.90497		0.99284	2.11608		1.13736	1.71883		1.14326	1.69868		1.02013	3.04541		1.0979	0.84326					1.08587	1.20279
			1.14585	1.58445		1.14275	1.65027		0.898191	1.90594		0.99376	2.11568		1.13841	1.71854		1.14432	1.69812		1.02108	3.04574		1.09891	0.842776					1.08687	1.2027
			1.14691	1.58448		1.14381	1.64977		0.899023	1.90586		0.99468	2.11582		1.13946	1.71908		1.14538	1.69828		1.02202	3.045		1.09993	0.842269					1.08788	1.20341
			1.14797	1.5853		1.14487	1.64969		0.899856	1.90583		0.9956	2.11524		1.14051	1.71956		1.14644	1.69863		1.02297	3.04393		1.10095	0.843005					1.08888	1.20386
			1.14903	1.58503		1.14593	1.64953		0.900688	1.90591		0.99652	2.11425		1.14157	1.71954		1.14749	1.69894		1.02391	3.04311		1.10196	0.842408					1.08989	1.2047
			1.15009	1.58537		1.14698	1.64839		0.90152	1.90548		0.99744	2.113		1.14262	1.71945		1.14855	1.69972		1.02486	3.04259		1.10298	0.842368					1.09089	1.20427
			1.15115	1.58558		1.14804	1.64724		0.902352	1.90567		0.99836	2.1126		1.14367	1.7195		1.14961	1.7		1.0258	3.04254		1.104	0.841935					1.0919	1.20475
			1.15221	1.58571		1.1491	1.64769		0.903185	1.9065		0.99928	2.11348		1.14473	1.71985		1.15067	1.70008		1.02675	3.04175		1.10501	0.841763					1.09291	1.20484
			1.15327	1.58603		1.15015	1.64723		0.904017	1.90696		1.0002	2.11317		1.14578	1.7193		1.15173	1.70044		1.02769	3.04141		1.10603	0.842747					1.09391	1.20471
			1.15433	1.58586		1.15121	1.64705		0.904849	1.90646		1.00112	2.11313		1.14683	1.72013		1.15279	1.7005		1.02864	3.04087		1.10705	0.843732					1.09492	1.20388
			1.15539	1.58573		1.15227	1.64634		0.905682	1.90578		1.00204	2.11254		1.14789	1.71958		1.15385	1.7002		1.02958	3.04081		1.10806	0.843767					1.09592	1.20426
			1.15645	1.58592		1.15332	1.64545		0.906514	1.90516		1.00296	2.11176		1.14894	1.71947		1.15491	1.69925		1.03053	3.04139		1.10908	0.842731					1.09693	1.20447
			1.15751	1.58577		1.15438	1.64459		0.907346	1.90497		1.00388	2.1118		1.14999	1.71973		1.15596	1.69868		1.03147	3.04054		1.1101	0.841217					1.09793	1.20476
			1.15857	1.5854		1.15544	1.6443		0.908178	1.90534		1.0048	2.11266		1.15104	1.71878		1.15702	1.69817		1.03242	3.04106		1.11111	0.840281					1.09894	1.2052
			1.15962	1.58515		1.1565	1.64506		0.909011	1.90486		1.00572	2.11361		1.1521	1.71858		1.15808	1.69888		1.03337	3.04099		1.11213	0.839888					1.09994	1.20582
			1.16068	1.58478		1.15755	1.64384		0.909843	1.90614		1.00664	2.11487		1.15315	1.71972		1.15914	1.69971		1.03431	3.04111		1.11314	0.839996					1.10095	1.20626
			1.16175	1.58374		1.15861	1.64326		0.910675	1.90574		1.00756	2.11511		1.1542	1.72031		1.1602	1.69983		1.03526	3.04099		1.11416	0.839591					1.10196	1.20627
			1.1628	1.5834		1.15967	1.64396		0.911507	1.90469		1.00848	2.11495		1.15526	1.72058		1.16126	1.69938		1.0362	3.04086		1.11518	0.837561					1.10296	1.20631
			1.16386	1.5835		1.16073	1.64278		0.91234	1.90369		1.0094	2.11463		1.15631	1.72122		1.16231	1.69972		1.03715	3.04048		1.11619	0.837382					1.10397	1.20529
			1.16492	1.58366		1.16178	1.64371		0.913172	1.9036		1.01032	2.11429		1.15736	1.72254		1.16337	1.69971		1.03809	3.03984		1.11721	0.837403					1.10497	1.20664
			1.16598	1.58268		1.16284	1.64364		0.914004	1.90372		1.01124	2.1143		1.15841	1.72264		1.16443	1.7003		1.03904	3.03986		1.11823	0.837505					1.10598	1.20799
			1.16704	1.58303		1.1639	1.64378		0.914836	1.90329		1.01216	2.1141		1.15947	1.72257		1.16549	1.70115		1.03998	3.03869		1.11924	0.837969					1.10698	1.20943
			1.1681	1.58285		1.16495	1.64279		0.915669	1.90229		1.01308	2.11438		1.16052	1.72216		1.16655	1.69974		1.04093	3.03731		1.12026	0.837018					1.10799	1.20935
			1.16916	1.5822		1.16601	1.64265		0.916501	1.90142		1.014	2.11395		1.16157	1.72136		1.16761	1.69969		1.04187	3.03712		1.12128	0.837505					1.10899	1.20888
			1.17022	1.58187		1.16707	1.64248		0.917333	1.90121		1.01492	2.11426		1.16263	1.72208		1.16867	1.70056		1.04282	3.03712		1.12229	0.837296					1.11	1.20842
			1.17128	1.58158		1.16812	1.64096		0.918166	1.90101		1.01584	2.11442		1.16368	1.72304		1.16972	1.70124		1.04376	3.03729		1.12331	0.835637					1.11101	1.2082
			1.17234	1.58213		1.16918	1.64018		0.918998	1.90164		1.01676	2.11495		1.16473	1.72383		1.17078	1.70232		1.04471	3.03648		1.12433	0.836782					1.11201	1.20829
			1.1734	1.58257		1.17024	1.64003		0.91983	1.90228		1.01768	2.11501		1.16579	1.72361		1.17184	1.70123		1.04565	3.03687		1.12534	0.835834					1.11302	1.2083
			1.17446	1.5834		1.1713	1.64081		0.920662	1.90219		1.0186	2.11443		1.16684	1.72283		1.1729	1.70108		1.0466	3.03732		1.12636	0.835396					1.11402	1.20792
			1.17552	1.58356		1.17235	1.6411		0.921495	1.90206		1.01952	2.11455		1.16789	1.72295		1.17396	1.70107		1.04754	3.0377		1.12738	0.835194					1.11503	1.20819
			1.17658	1.58312		1.17341	1.64089		0.922327	1.90252		1.02044	2.1149		1.16894	1.72421		1.17502	1.70057		1.04849	3.03862		1.12839	0.835324					1.11603	1.20825
			1.17764	1.58197		1.17447	1.64201		0.923159	1.90266		1.02136	2.11462		1.17	1.72645		1.17607	1.7002		1.04943	3.03883		1.12941	0.836751					1.11704	1.20721
			1.1787	1.58195		1.17552	1.64197		0.923991	1.90277		1.02228	2.11475		1.17105	1.72557		1.17713	1.70022		1.05038	3.03883		1.13043	0.836532					1.11804	1.20634
			1.17976	1.58122		1.17658	1.64173		0.924824	1.90182		1.0232	2.1151		1.1721	1.72696		1.17819	1.70049		1.05133	3.03922		1.13144	0.835454					1.11905	1.20601
			1.18082	1.57977		1.17764	1.64174		0.925656	1.90198		1.02412	2.11488		1.17315	1.72719		1.17925	1.69948		1.05227	3.03916		1.13246	0.834309					1.12006	1.20541
			1.18188	1.57986		1.1787	1.64175		0.926488	1.90231		1.02504	2.11377		1.17421	1.72689		1.18031	1.69911		1.05322	3.0399		1.13348	0.833716					1.12106	1.20538
			1.18294	1.57931		1.17975	1.64106		0.927321	1.9026		1.02596	2.11357		1.17526	1.72806		1.18137	1.69765		1.05416	3.03898		1.13449	0.832324					1.12207	1.20372
			1.184	1.58006		1.18081	1.63975		0.928153	1.90294		1.02688	2.1118		1.17631	1.72843		1.18243	1.69823		1.05511	3.03896		1.13551	0.832699					1.12307	1.203
			1.18506	1.58062		1.18187	1.63953		0.928985	1.90271		1.0278	2.11109		1.17737	1.72758		1.18348	1.69795		1.05605	3.03826		1.13653	0.833026					1.12408	1.20232
			1.18612	1.5807		1.18292	1.63937		0.929817	1.90299		1.02872	2.11157		1.17842	1.72679		1.18454	1.6985		1.057	3.03875		1.13754	0.831188					1.12508	1.20212
			1.18718	1.58063		1.18398	1.63864		0.93065	1.90225		1.02964	2.11265		1.17947	1.72738		1.1856	1.69927		1.05794	3.03988		1.13856	0.832188					1.12609	1.20199
			1.18824	1.58162		1.18504	1.6393		0.931482	1.90291		1.03056	2.11321		1.18053	1.72661		1.18666	1.69901		1.05889	3.03873		1.13958	0.831754					1.12709	1.20129
			1.1893	1.58107		1.1861	1.63995		0.932314	1.90348		1.03148	2.11344		1.18158	1.72565		1.18772	1.69899		1.05983	3.0377		1.14059	0.831539					1.1281	1.20045
			1.19036	1.57978		1.18715	1.6403		0.933146	1.90387		1.0324	2.11357		1.18263	1.72611		1.18878	1.69886		1.06078	3.03709		1.14161	0.831563					1.1291	1.19931
			1.19142	1.58002		1.18821	1.6399		0.933979	1.90466		1.03332	2.11215		1.18369	1.72595		1.18983	1.69799		1.06172	3.03602		1.14262	0.831468					1.13011	1.19884
			1.19248	1.57906		1.18927	1.64046		0.934811	1.90509		1.03424	2.11186		1.18474	1.72544		1.19089	1.69872		1.06267	3.03526		1.14364	0.831112					1.13112	1.1988
			1.19354	1.57886		1.19032	1.64054		0.935643	1.90518		1.03516	2.11253		1.18579	1.72452		1.19195	1.69785		1.06361	3.03495		1.14466	0.830091					1.13212	1.19892
			1.1946	1.57984		1.19138	1.64035		0.936475	1.90641		1.03608	2.11343		1.18684	1.72534		1.19301	1.69709		1.06456	3.035		1.14567	0.830261					1.13313	1.19917
			1.19565	1.57985		1.19244	1.63937		0.937308	1.90562		1.037	2.11447		1.1879	1.72592		1.19407	1.69626		1.0655	3.03637		1.14669	0.829144					1.13413	1.1992
			1.19671	1.58102		1.19349	1.63968		0.93814	1.90581		1.03792	2.11538		1.18895	1.72657		1.19513	1.69513		1.06645	3.03738		1.14771	0.827605					1.13514	1.19982
			1.19777	1.58112		1.19455	1.6401		0.938972	1.90565		1.03884	2.1168		1.19	1.72717		1.19619	1.69573		1.0674	3.03733		1.14872	0.826946					1.13614	1.19995
			1.19883	1.58069		1.19561	1.64064		0.939805	1.90477		1.03976	2.11762		1.19105	1.72778		1.19724	1.69633		1.06834	3.03783		1.14974	0.827431					1.13715	1.19973
			1.19989	1.58082		1.19667	1.64142		0.940637	1.90524		1.04068	2.11726		1.19211	1.72718		1.1983	1.6958		1.06929	3.03756		1.15076	0.827463					1.13815	1.19952
			1.20095	1.58137		1.19772	1.64096		0.941469	1.90614		1.0416	2.11651		1.19316	1.72676		1.19936	1.69502		1.07023	3.03794		1.15177	0.827561					1.13916	1.1986
			1.20201	1.58162		1.19878	1.64169		0.942301	1.9063		1.04252	2.11673		1.19421	1.72673		1.20042	1.69432		1.07118	3.03724		1.15279	0.827352					1.14017	1.19769
			1.20307	1.58276		1.19984	1.64411		0.943134	1.90716		1.04344	2.11745		1.19527	1.72579		1.20148	1.69461		1.07212	3.03709		1.15381	0.827469					1.14117	1.19658
			1.20413	1.58265		1.2009	1.6441		0.943966	1.90701		1.04436	2.11826		1.19632	1.72492		1.20254	1.69332		1.07307	3.03809		1.15482	0.827247					1.14218	1.19641
			1.20519	1.58219		1.20195	1.64441		0.944798	1.90696		1.04528	2.11845		1.19737	1.72464		1.2036	1.69301		1.07401	3.03629		1.15584	0.827001					1.14318	1.19571
			1.20625	1.58265		1.20301	1.64486		0.94563	1.90612		1.0462	2.11791		1.19843	1.72294		1.20465	1.6923		1.07496	3.03589		1.15686	0.828209					1.14419	1.19478
			1.20731	1.58407		1.20407	1.64543		0.946463	1.90698		1.04712	2.11803		1.19948	1.72274		1.20571	1.69102		1.0759	3.03485		1.15787	0.827934					1.14519	1.19416
			1.20837	1.58469		1.20512	1.64554		0.947295	1.9081		1.04804	2.11782		1.20053	1.7226		1.20677	1.69		1.07685	3.0348		1.15889	0.827868					1.1462	1.19425
			1.20943	1.58477		1.20618	1.64542		0.948127	1.90839		1.04896	2.11768		1.20158	1.72298		1.20783	1.69091		1.07779	3.03455		1.15991	0.827381					1.1472	1.19338
			1.21049	1.58502		1.20724	1.64535		0.948959	1.90888		1.04988	2.11763		1.20264	1.72321		1.20889	1.69209		1.07874	3.03502		1.16092	0.827263					1.14821	1.1935
			1.21155	1.58567		1.20829	1.64422		0.949792	1.90941		1.0508	2.11792		1.20369	1.72272		1.20995	1.6907		1.07968	3.03522		1.16194	0.82763					1.14922	1.19323
			1.21261	1.58666		1.20935	1.64596		0.950624	1.90985		1.05172	2.1197		1.20474	1.72193		1.21101	1.68895		1.08063	3.03458		1.16296	0.826408					1.15022	1.19309
			1.21367	1.58594		1.21041	1.64667		0.951456	1.90862		1.05264	2.11934		1.2058	1.72215		1.21206	1.68771		1.08157	3.03446		1.16397	0.826241					1.15122	1.19348
			1.21473	1.58592		1.21147	1.64765		0.952289	1.90886		1.05356	2.11843		1.20685	1.72068		1.21312	1.68775		1.08252	3.03454		1.16499	0.828067					1.15223	1.193
			1.21579	1.58549		1.21252	1.64745		0.953121	1.9097		1.05448	2.11813		1.2079	1.72174		1.21418	1.68751		1.08347	3.035		1.166	0.827645					1.15324	1.19287
			1.21685	1.58503		1.21358	1.64756		0.953953	1.91037		1.0554	2.11731		1.20896	1.72213		1.21524	1.6886		1.08441	3.03506		1.16702	0.828053					1.15424	1.19362
			1.21791	1.58556		1.21464	1.64844		0.954785	1.91059		1.05632	2.11707		1.21001	1.72214		1.2163	1.68887		1.08536	3.03555		1.16804	0.827725					1.15525	1.19329
			1.21897	1.58601		1.21569	1.64845		0.955618	1.90995		1.05724	2.11705		1.21106	1.72216		1.21736	1.68898		1.0863	3.03566		1.16905	0.828026					1.15625	1.1937
			1.22003	1.58628		1.21675	1.64896		0.95645	1.90984		1.05816	2.11719		1.21211	1.7213		1.21842	1.68969		1.08725	3.03451		1.17007	0.828991					1.15726	1.19367
			1.22109	1.58686		1.21781	1.64858		0.957282	1.91001		1.05908	2.11603		1.21317	1.72098		1.21947	1.68942		1.08819	3.034		1.17109	0.828217					1.15826	1.19418
			1.22215	1.58738		1.21887	1.6484		0.958114	1.91091		1.06	2.11648		1.21422	1.72121		1.22053	1.69015		1.08914	3.03403		1.1721	0.828277					1.15927	1.19397
			1.22321	1.58783		1.21992	1.64789		0.958947	1.9104		1.06092	2.11646		1.21527	1.72123		1.22159	1.69022		1.09008	3.034		1.17312	0.82851					1.16027	1.19367
			1.22427	1.58743		1.22098	1.64702		0.959779	1.90924		1.06184	2.11531		1.21633	1.72156		1.22265	1.69069		1.09103	3.03438		1.17414	0.829118					1.16128	1.1937
			1.22533	1.58708		1.22204	1.64781		0.960611	1.90921		1.06276	2.11665		1.21738	1.72184		1.22371	1.69091		1.09197	3.03362		1.17515	0.830243					1.16229	1.19394
			1.22639	1.5866		1.2231	1.64816		0.961443	1.90922		1.06368	2.11677		1.21843	1.72158		1.22477	1.69108		1.09292	3.03299		1.17617	0.831088					1.16329	1.19503
			1.22745	1.58665		1.22415	1.64959		0.962276	1.90834		1.0646	2.11628		1.21948	1.72254		1.22582	1.69147		1.09386	3.03296		1.17719	0.830861					1.1643	1.19551
			1.2285	1.5865		1.22521	1.65009		0.963108	1.90774		1.06552	2.11634		1.22054	1.72218		1.22688	1.69173		1.09481	3.03214		1.1782	0.83095					1.1653	1.19633
			1.22957	1.58658		1.22627	1.65003		0.96394	1.90772		1.06644	2.11699		1.22159	1.72194		1.22794	1.69171		1.09575	3.03093		1.17922	0.83144					1.16631	1.1974
			1.23063	1.58673		1.22732	1.64974		0.964773	1.9077		1.06736	2.11704		1.22264	1.72269		1.229	1.69338		1.0967	3.0308		1.18024	0.830503					1.16731	1.1981
			1.23168	1.58774		1.22838	1.64972		0.965605	1.9071		1.06828	2.11845		1.2237	1.72316		1.23006	1.69416		1.09764	3.03056		1.18125	0.830292					1.16832	1.19941
			1.23274	1.5901		1.22944	1.64993		0.966437	1.90738		1.0692	2.11937		1.22475	1.72313		1.23112	1.69465		1.09859	3.0307		1.18227	0.82934					1.16932	1.19983
			1.2338	1.59058		1.23049	1.65131		0.967269	1.90715		1.07012	2.11819		1.2258	1.7232		1.23218	1.69439		1.09954	3.02962		1.18329	0.828238					1.17033	1.1998
			1.23486	1.59086		1.23155	1.65236		0.968102	1.90718		1.07104	2.11735		1.22686	1.72296		1.23323	1.69409		1.10048	3.02995		1.1843	0.826889					1.17134	1.19987
			1.23592	1.59123		1.23261	1.65196		0.968934	1.90751		1.07196	2.11768		1.22791	1.7221		1.23429	1.69471		1.10143	3.03069		1.18532	0.826786					1.17234	1.19992
			1.23698	1.59162		1.23367	1.65211		0.969766	1.90627		1.07288	2.11781		1.22896	1.72211		1.23535	1.69493		1.10237	3.03058		1.18634	0.827122					1.17335	1.20029
			1.23804	1.59079		1.23472	1.65184		0.970598	1.90576		1.0738	2.11784		1.23001	1.72226		1.23641	1.69531		1.10332	3.03116		1.18735	0.827213					1.17435	1.19998
			1.2391	1.59062		1.23578	1.65127		0.971431	1.90528		1.07472	2.11711		1.23107	1.72201		1.23747	1.69537		1.10426	3.03145		1.18837	0.828202					1.17536	1.19945
			1.24016	1.59079		1.23684	1.65154		0.972263	1.90548		1.07564	2.11684		1.23212	1.722		1.23853	1.69537		1.10521	3.03191		1.18939	0.829038					1.17636	1.1996
			1.24122	1.59086		1.23789	1.65073		0.973095	1.90562		1.07656	2.11775		1.23317	1.72239		1.23958	1.69477		1.10615	3.03239		1.1904	0.82851					1.17737	1.20023
			1.24228	1.59096		1.23895	1.64983		0.973927	1.90467		1.07748	2.11755		1.23422	1.7231		1.24064	1.69492		1.1071	3.03138		1.19142	0.828157					1.17837	1.19937
			1.24334	1.5904		1.24001	1.64963		0.97476	1.90488		1.0784	2.11622		1.23528	1.72413		1.2417	1.6948		1.10804	3.03125		1.19244	0.82823					1.17938	1.19875
			1.2444	1.5896		1.24107	1.64768		0.975592	1.90477		1.07932	2.11566		1.23633	1.72469		1.24276	1.69499		1.10899	3.03135		1.19345	0.829468					1.18039	1.19853
			1.24546	1.58901		1.24212	1.64563		0.976424	1.90501		1.08024	2.11491		1.23738	1.72464		1.24382	1.69605		1.10993	3.03027		1.19447	0.829053					1.18139	1.19866
			1.24652	1.5899		1.24318	1.64535		0.977257	1.90521		1.08116	2.1138		1.23844	1.72444		1.24488	1.69744		1.11088	3.03036		1.19548	0.828292					1.1824	1.19882
			1.24758	1.59019		1.24424	1.64448		0.978089	1.9037		1.08208	2.11275		1.23949	1.72559		1.24594	1.69695		1.11182	3.03048		1.1965	0.827902					1.1834	1.19905
			1.24864	1.58915		1.24529	1.64383		0.978921	1.9038		1.083	2.11255		1.24054	1.72493		1.24699	1.69776		1.11277	3.02999		1.19752	0.827126					1.18441	1.19783
			1.2497	1.58818		1.24635	1.64311		0.979753	1.904		1.08392	2.1128		1.2416	1.72327		1.24805	1.69816		1.11372	3.02911		1.19853	0.826742					1.18541	1.19861
			1.25076	1.58646		1.24741	1.64338		0.980586	1.90369		1.08484	2.11274		1.24265	1.72371		1.24911	1.6974		1.11466	3.0289		1.19955	0.826069					1.18642	1.19947
			1.25182	1.58669		1.24847	1.64458		0.981418	1.9041		1.08576	2.11241		1.2437	1.72431		1.25017	1.69698		1.11561	3.02988		1.20057	0.825628					1.18742	1.19936
			1.25288	1.58631		1.24952	1.64541		0.98225	1.90393		1.08668	2.11115		1.24475	1.72445		1.25123	1.69679		1.11655	3.03024		1.20158	0.82579					1.18843	1.19828
			1.25394	1.58557		1.25058	1.64489		0.983082	1.90289		1.0876	2.10951		1.24581	1.72572		1.25229	1.69737		1.1175	3.03046		1.2026	0.825402					1.18944	1.19765
			1.255	1.58549		1.25164	1.64511		0.983915	1.9019		1.08852	2.10935		1.24686	1.72545		1.25334	1.69783		1.11844	3.02977		1.20362	0.825454					1.19044	1.19796
			1.25606	1.58486		1.25269	1.645		0.984747	1.90074		1.08944	2.1079		1.24791	1.72487		1.2544	1.69749		1.11939	3.02972		1.20463	0.82632					1.19145	1.19739
			1.25712	1.58442		1.25375	1.64498		0.985579	1.90085		1.09036	2.10705		1.24897	1.72499		1.25546	1.69774		1.12033	3.02879		1.20565	0.826475					1.19245	1.19759
			1.25818	1.58515		1.25481	1.64449		0.986412	1.90028		1.09128	2.10572		1.25002	1.72465		1.25652	1.69775		1.12128	3.0279		1.20667	0.825221					1.19346	1.19726
			1.25924	1.58478		1.25587	1.64315		0.987244	1.90019		1.0922	2.10557		1.25107	1.72372		1.25758	1.69729		1.12222	3.02818		1.20768	0.824721					1.19446	1.19623
			1.2603	1.58561		1.25692	1.64225		0.988076	1.90028		1.09312	2.10468		1.25212	1.7235		1.25864	1.69711		1.12317	3.02849		1.2087	0.82518					1.19547	1.1953
			1.26136	1.58559		1.25798	1.64116		0.988908	1.90015		1.09404	2.10298		1.25318	1.72375		1.2597	1.69679		1.12411	3.02847		1.20972	0.825134					1.19647	1.19556
			1.26242	1.58531		1.25904	1.64088		0.989741	1.89992		1.09496	2.10374		1.25423	1.7248		1.26075	1.69576		1.12506	3.02858		1.21073	0.823786					1.19748	1.19605
			1.26347	1.58435		1.26009	1.64101		0.990573	1.89977		1.09588	2.10435		1.25528	1.72573		1.26181	1.69531		1.126	3.02882		1.21175	0.82336					1.19848	1.19515
			1.26453	1.58475		1.26115	1.63945		0.991405	1.89902		1.0968	2.10511		1.25634	1.72502		1.26287	1.69428		1.12695	3.0276		1.21277	0.82465					1.19949	1.19544
			1.2656	1.58536		1.26221	1.64066		0.992237	1.89979		1.09772	2.10476		1.25739	1.72448		1.26393	1.69453		1.12789	3.02733		1.21378	0.825013					1.2005	1.19587
			1.26665	1.5854		1.26327	1.64062		0.99307	1.90038		1.09864	2.10468		1.25844	1.72488		1.26499	1.69478		1.12884	3.02757		1.2148	0.825156					1.2015	1.19683
			1.26771	1.58594		1.26432	1.63983		0.993902	1.90042		1.09956	2.10488		1.2595	1.7238		1.26605	1.69494		1.12979	3.02705		1.21582	0.824879					1.20251	1.1962
			1.26877	1.58621		1.26538	1.63931		0.994734	1.90013		1.10048	2.10549		1.26055	1.72358		1.2671	1.69397		1.13073	3.027		1.21683	0.825144					1.20351	1.19589
			1.26983	1.58613		1.26644	1.63747		0.995566	1.9005		1.1014	2.10577		1.2616	1.72418		1.26816	1.69414		1.13167	3.02685		1.21785	0.825405					1.20452	1.19578
			1.27089	1.58525		1.26749	1.63682		0.996399	1.90043		1.10232	2.1054		1.26265	1.72453		1.26922	1.69407		1.13262	3.02594		1.21887	0.826258					1.20552	1.1962
			1.27195	1.58428		1.26855	1.63788		0.997231	1.90098		1.10324	2.10531		1.26371	1.72502		1.27028	1.69329		1.13357	3.02547		1.21988	0.825626					1.20653	1.19595
			1.27301	1.58387		1.26961	1.63821		0.998063	1.90098		1.10416	2.10488		1.26476	1.72512		1.27134	1.69122		1.13451	3.02581		1.2209	0.826506					1.20753	1.19445
			1.27407	1.58197		1.27066	1.63746		0.998896	1.90119		1.10508	2.10442		1.26581	1.7258		1.2724	1.68985		1.13546	3.02581		1.22192	0.826318					1.20854	1.19318
			1.27513	1.58197		1.27172	1.63735		0.999728	1.90084		1.106	2.10345		1.26687	1.7254		1.27346	1.68936		1.1364	3.02604		1.22293	0.82626					1.20955	1.19186
			1.27619	1.58182		1.27278	1.63701		1.00056	1.90119		1.10692	2.10334		1.26792	1.7261		1.27452	1.69022		1.13735	3.02662		1.22395	0.827066					1.21055	1.19046
			1.27725	1.58149		1.27384	1.63651		1.00139	1.90227		1.10784	2.10303		1.26897	1.72702		1.27557	1.69077		1.13829	3.02739		1.22497	0.8287					1.21156	1.19116
			1.27831	1.58107		1.27489	1.6358		1.00222	1.90282		1.10876	2.10314		1.27002	1.72746		1.27663	1.69007		1.13924	3.02778		1.22598	0.828444					1.21256	1.19137
			1.27937	1.58105		1.27595	1.63656		1.00306	1.90231		1.10968	2.10173		1.27108	1.72666		1.27769	1.69085		1.14018	3.02737		1.227	0.828641					1.21357	1.19075
			1.28043	1.57981		1.27701	1.63805		1.00389	1.90231		1.1106	2.10033		1.27213	1.72585		1.27875	1.69047		1.14113	3.0277		1.22802	0.828574					1.21457	1.19064
			1.28149	1.57976		1.27807	1.63898		1.00472	1.90251		1.11152	2.10007		1.27318	1.725		1.27981	1.69078		1.14207	3.02756		1.22903	0.828162					1.21558	1.19034
			1.28255	1.58076		1.27912	1.64029		1.00555	1.90225		1.11244	2.09951		1.27424	1.72444		1.28087	1.69031		1.14302	3.02756		1.23005	0.827516					1.21658	1.19071
			1.28361	1.57949		1.28018	1.64089		1.00639	1.90091		1.11336	2.09942		1.27529	1.72276		1.28192	1.69069		1.14396	3.02777		1.23107	0.826683					1.21759	1.19035
			1.28467	1.58038		1.28124	1.64071		1.00722	1.901		1.11428	2.09967		1.27634	1.72268		1.28298	1.69082		1.14491	3.02713		1.23208	0.826585					1.21859	1.18877
			1.28573	1.58103		1.28229	1.64061		1.00805	1.90173		1.1152	2.09918		1.2774	1.72263		1.28404	1.69059		1.14586	3.02582		1.2331	0.826338					1.2196	1.18822
			1.28679	1.58005		1.28335	1.64138		1.00888	1.90128		1.11612	2.09941		1.27845	1.7221		1.2851	1.68988		1.1468	3.02532		1.23411	0.826163					1.2206	1.1884
			1.28785	1.57978		1.28441	1.64165		1.00971	1.9014		1.11704	2.0997		1.2795	1.72267		1.28616	1.68852		1.14775	3.02491		1.23513	0.825686					1.22161	1.18908
			1.28891	1.57864		1.28547	1.64176		1.01055	1.90116		1.11796	2.09899		1.28055	1.72164		1.28722	1.68918		1.14869	3.02391		1.23615	0.826227					1.22262	1.18887
			1.28997	1.57937		1.28652	1.64197		1.01138	1.90255		1.11888	2.09812		1.28161	1.72086		1.28828	1.68934		1.14964	3.02244		1.23716	0.826772					1.22362	1.18823
			1.29103	1.5797		1.28758	1.64108		1.01221	1.90312		1.1198	2.09871		1.28266	1.7223		1.28933	1.69019		1.15058	3.02148		1.23818	0.827131					1.22463	1.18739
			1.29209	1.5799		1.28864	1.64196		1.01304	1.90372		1.12072	2.09861		1.28371	1.72372		1.29039	1.6913		1.15153	3.02272		1.2392	0.827267					1.22563	1.18801
			1.29315	1.58054		1.28969	1.64138		1.01388	1.90312		1.12164	2.09802		1.28476	1.72249		1.29145	1.6919		1.15247	3.02218		1.24021	0.827109					1.22664	1.18779
			1.29421	1.58066		1.29075	1.64142		1.01471	1.90335		1.12256	2.09819		1.28582	1.72185		1.29251	1.6918		1.15342	3.02163		1.24123	0.82755					1.22764	1.18736
			1.29527	1.57966		1.29181	1.64262		1.01554	1.90324		1.12348	2.09955		1.28687	1.7216		1.29357	1.69129		1.15436	3.02254		1.24225	0.827921					1.22865	1.18827
			1.29633	1.58025		1.29286	1.64329		1.01637	1.90292		1.1244	2.09885		1.28792	1.7221		1.29463	1.69083		1.15531	3.02312		1.24326	0.827527					1.22965	1.18907
			1.29739	1.58021		1.29392	1.64328		1.0172	1.90279		1.12532	2.09941		1.28898	1.72243		1.29568	1.69118		1.15625	3.0231		1.24428	0.827707					1.23066	1.18933
			1.29845	1.58002		1.29498	1.64346		1.01804	1.90219		1.12624	2.10004		1.29003	1.72244		1.29674	1.69131		1.1572	3.02264		1.2453	0.826888					1.23167	1.18814
			1.2995	1.57946		1.29604	1.64288		1.01887	1.90227		1.12716	2.10035		1.29108	1.72256		1.2978	1.68945		1.15814	3.02175		1.24631	0.826962					1.23267	1.18904
			1.30056	1.57902		1.29709	1.64295		1.0197	1.90304		1.12808	2.10092		1.29214	1.72324		1.29886	1.68842		1.15909	3.02192		1.24733	0.827357					1.23368	1.18981
			1.30162	1.5793		1.29815	1.64317		1.02053	1.90286		1.129	2.10255		1.29319	1.72348		1.29992	1.68849		1.16003	3.02266		1.24835	0.827802					1.23468	1.18909
			1.30268	1.57949		1.29921	1.64328		1.02137	1.90203		1.12992	2.10283		1.29424	1.72341		1.30098	1.68968		1.16098	3.02259		1.24936	0.828021					1.23569	1.19012
			1.30374	1.57985		1.30027	1.64317		1.0222	1.9021		1.13084	2.10306		1.2953	1.72333		1.30204	1.69039		1.16193	3.0231		1.25038	0.827374					1.23669	1.19083
			1.3048	1.58091		1.30132	1.6427		1.02303	1.90195		1.13176	2.10422		1.29635	1.72243		1.30309	1.69133		1.16287	3.02322		1.2514	0.82662					1.2377	1.19088
			1.30586	1.58175		1.30238	1.64472		1.02386	1.90134		1.13268	2.10488		1.2974	1.72238		1.30415	1.69148		1.16382	3.02308		1.25241	0.826832					1.2387	1.18986
			1.30692	1.58097		1.30344	1.64575		1.0247	1.90073		1.1336	2.10568		1.29845	1.72224		1.30521	1.69184		1.16476	3.02329		1.25343	0.826507					1.23971	1.19028
			1.30798	1.58124		1.30449	1.64525		1.02553	1.90114		1.13452	2.10549		1.29951	1.72162		1.30627	1.69211		1.16571	3.02468		1.25445	0.82479					1.24072	1.18924
			1.30904	1.58154		1.30555	1.64583		1.02636	1.90128		1.13544	2.10652		1.30056	1.72227		1.30733	1.69187		1.16665	3.02439		1.25546	0.824654					1.24172	1.18914
			1.3101	1.58173		1.30661	1.64625		1.02719	1.90133		1.13636	2.10664		1.30161	1.72212		1.30839	1.69214		1.1676	3.02289		1.25648	0.825216					1.24273	1.18857
			1.31116	1.58231		1.30767	1.64664		1.02802	1.9015		1.13728	2.10553		1.30266	1.72272		1.30944	1.69236		1.16854	3.02356		1.2575	0.824917					1.24373	1.18934
			1.31222	1.58325		1.30872	1.64678		1.02886	1.90243		1.1382	2.10408		1.30372	1.72202		1.3105	1.69244		1.16949	3.02401		1.25851	0.824143					1.24474	1.18981
			1.31328	1.58329		1.30978	1.64578		1.02969	1.90172		1.13912	2.1041		1.30477	1.72144		1.31156	1.6919		1.17043	3.02399		1.25953	0.82326					1.24574	1.19003
			1.31434	1.58458		1.31084	1.64554		1.03052	1.90088		1.14004	2.10453		1.30582	1.71959		1.31262	1.69227		1.17138	3.02411		1.26055	0.822636					1.24675	1.19
			1.3154	1.58483		1.31189	1.64544		1.03135	1.90041		1.14096	2.10418		1.30688	1.71884		1.31368	1.69377		1.17232	3.02405		1.26156	0.823715					1.24775	1.18966
			1.31646	1.58527		1.31295	1.64548		1.03219	1.90037		1.14188	2.10282		1.30793	1.71785		1.31474	1.69405		1.17327	3.02371		1.26258	0.822752					1.24876	1.19008
			1.31752	1.58557		1.31401	1.64551		1.03302	1.90099		1.1428	2.10213		1.30898	1.71755		1.3158	1.69349		1.17421	3.02369		1.26359	0.822725					1.24977	1.1906
			1.31858	1.58578		1.31506	1.64514		1.03385	1.9007		1.14372	2.10225		1.31004	1.7172		1.31686	1.69233		1.17516	3.02414		1.26461	0.82274					1.25077	1.18965
			1.31964	1.58569		1.31612	1.64546		1.03468	1.9001		1.14464	2.10253		1.31109	1.71761		1.31791	1.69246		1.1761	3.02484		1.26563	0.822714					1.25178	1.19023
			1.3207	1.58581		1.31718	1.64579		1.03551	1.90011		1.14556	2.10271		1.31214	1.71707		1.31897	1.6911		1.17705	3.02466		1.26664	0.822364					1.25278	1.1902
			1.32176	1.58662		1.31824	1.64556		1.03635	1.89973		1.14648	2.10252		1.31319	1.7166		1.32003	1.69183		1.17799	3.02418		1.26766	0.822605					1.25379	1.18963
			1.32282	1.58755		1.31929	1.64458		1.03718	1.8988		1.1474	2.10345		1.31425	1.71729		1.32109	1.69148		1.17894	3.02465		1.26868	0.822643					1.25479	1.18999
			1.32388	1.58688		1.32035	1.6444		1.03801	1.89927		1.14832	2.10307		1.3153	1.7173		1.32215	1.69127		1.17989	3.02498		1.26969	0.822215					1.2558	1.19035
			1.32494	1.58803		1.32141	1.64432		1.03884	1.89886		1.14924	2.10192		1.31635	1.71861		1.32321	1.69183		1.18083	3.02502		1.27071	0.82283					1.2568	1.18941
			1.326	1.588		1.32246	1.64587		1.03968	1.89914		1.15016	2.1014		1.31741	1.71946		1.32426	1.6925		1.18178	3.02471		1.27173	0.823431					1.25781	1.18909
			1.32706	1.58813		1.32352	1.64643		1.04051	1.89904		1.15108	2.10161		1.31846	1.71877		1.32532	1.69185		1.18272	3.02445		1.27274	0.825027					1.25882	1.1884
			1.32812	1.58881		1.32458	1.64656		1.04134	1.89864		1.152	2.10209		1.31951	1.71848		1.32638	1.69203		1.18367	3.02408		1.27376	0.825963					1.25982	1.18827
			1.32918	1.58909		1.32564	1.64621		1.04217	1.89847		1.15292	2.10241		1.32056	1.71782		1.32744	1.69179		1.18461	3.02277		1.27478	0.824747					1.26083	1.18929
			1.33024	1.58885		1.32669	1.64727		1.04301	1.89797		1.15384	2.10277		1.32162	1.71795		1.3285	1.69107		1.18556	3.02209		1.27579	0.824314					1.26183	1.18944
			1.3313	1.58871		1.32775	1.64851		1.04384	1.89742		1.15476	2.10183		1.32267	1.71772		1.32956	1.69124		1.1865	3.02244		1.27681	0.825193					1.26284	1.1901
			1.33235	1.5885		1.32881	1.64921		1.04467	1.89777		1.15568	2.10101		1.32372	1.71731		1.33062	1.69114		1.18745	3.02438		1.27783	0.82541					1.26384	1.18965
			1.33342	1.58919		1.32986	1.64982		1.0455	1.89802		1.1566	2.10138		1.32478	1.71633		1.33167	1.68973		1.18839	3.02423		1.27884	0.825023					1.26485	1.19003
			1.33448	1.5883		1.33092	1.64899		1.04634	1.89893		1.15752	2.10055		1.32583	1.71605		1.33273	1.68893		1.18934	3.02417		1.27986	0.825142					1.26585	1.18931
			1.33553	1.58826		1.33198	1.64989		1.04717	1.89928		1.15844	2.10104		1.32688	1.71633		1.33379	1.68948		1.19028	3.02509		1.28088	0.826296					1.26686	1.18931
			1.33659	1.58871		1.33303	1.64872		1.048	1.89948		1.15936	2.10084		1.32794	1.71635		1.33485	1.69115		1.19123	3.02638		1.28189	0.826357					1.26786	1.18826
			1.33765	1.58874		1.33409	1.64846		1.04883	1.90065		1.16028	2.1003		1.32899	1.71577		1.33591	1.69214		1.19217	3.02657		1.28291	0.826521					1.26887	1.18731
			1.33871	1.58941		1.33515	1.64791		1.04966	1.89994		1.1612	2.0992		1.33004	1.71462		1.33697	1.69231		1.19312	3.0248		1.28393	0.826493					1.26988	1.18545
			1.33977	1.59033		1.33621	1.64722		1.0505	1.9005		1.16212	2.09861		1.33109	1.71392		1.33803	1.69264		1.19406	3.02466		1.28494	0.827336					1.27088	1.18407
			1.34083	1.59085		1.33726	1.64621		1.05133	1.90063		1.16304	2.09888		1.33215	1.71363		1.33908	1.69324		1.19501	3.02551		1.28596	0.828006					1.27189	1.18372
			1.34189	1.59136		1.33832	1.6467		1.05216	1.9002		1.16396	2.09918		1.3332	1.713		1.34014	1.6944		1.19596	3.02461		1.28697	0.828038					1.27289	1.18428
			1.34295	1.59066		1.33938	1.64738		1.05299	1.89932		1.16488	2.09794		1.33425	1.71299		1.3412	1.69454		1.1969	3.02445		1.28799	0.827838					1.2739	1.1839
			1.34401	1.5901		1.34044	1.64762		1.05383	1.89852		1.1658	2.0982		1.33531	1.71376		1.34226	1.69319		1.19785	3.02421		1.28901	0.827684					1.2749	1.18338
			1.34507	1.59023		1.34149	1.64778		1.05466	1.89745		1.16672	2.0983		1.33636	1.71303		1.34332	1.69281		1.19879	3.02391		1.29002	0.827493					1.27591	1.18387
			1.34613	1.58879		1.34255	1.64813		1.05549	1.89794		1.16764	2.09717		1.33741	1.71341		1.34438	1.69251		1.19974	3.0246		1.29104	0.827292					1.27691	1.18394
			1.34719	1.5875		1.34361	1.64796		1.05632	1.89753		1.16856	2.09685		1.33847	1.7135		1.34543	1.6921		1.20068	3.02405		1.29206	0.8274					1.27792	1.1834
			1.34825	1.58729		1.34466	1.64614		1.05715	1.8986		1.16948	2.09712		1.33952	1.71364		1.34649	1.692		1.20163	3.02348		1.29307	0.82902					1.27893	1.18302
			1.34931	1.58768		1.34572	1.64475		1.05799	1.89924		1.1704	2.09688		1.34057	1.7141		1.34755	1.69191		1.20257	3.0232		1.29409	0.829705					1.27993	1.18405
			1.35037	1.5873		1.34678	1.64466		1.05882	1.89964		1.17132	2.09645		1.34162	1.71329		1.34861	1.6916		1.20352	3.02269		1.29511	0.82986					1.28094	1.18291
			1.35143	1.58717		1.34783	1.64417		1.05965	1.90034		1.17224	2.09629		1.34268	1.71357		1.34967	1.69167		1.20446	3.0233		1.29612	0.830096					1.28194	1.18243
			1.35249	1.5863		1.34889	1.64332		1.06048	1.90009		1.17316	2.09543		1.34373	1.71419		1.35073	1.69057		1.20541	3.02367		1.29714	0.830167					1.28295	1.18238
			1.35355	1.58588		1.34995	1.64247		1.06132	1.89963		1.17408	2.09446		1.34478	1.71459		1.35179	1.69153		1.20635	3.02397		1.29816	0.829278					1.28395	1.18314
			1.35461	1.58569		1.35101	1.64277		1.06215	1.89975		1.175	2.09353		1.34583	1.71517		1.35284	1.69179		1.2073	3.02337		1.29917	0.829452					1.28496	1.183
			1.35567	1.58509		1.35206	1.6424		1.06298	1.89996		1.17592	2.09328		1.34689	1.71493		1.3539	1.69331		1.20824	3.02322		1.30019	0.829302					1.28596	1.18241
			1.35673	1.58421		1.35312	1.64281		1.06381	1.9004		1.17684	2.09207		1.34794	1.71567		1.35496	1.69322		1.20919	3.02389		1.30121	0.82891					1.28697	1.18141
			1.35779	1.58412		1.35418	1.64265		1.06465	1.89986		1.17776	2.09208		1.34899	1.71587		1.35602	1.69371		1.21013	3.02298		1.30222	0.829418					1.28797	1.18146
			1.35885	1.58351		1.35523	1.6421		1.06548	1.90029		1.17868	2.09254		1.35005	1.71686		1.35708	1.69392		1.21108	3.02164		1.30324	0.828685					1.28898	1.18141
			1.35991	1.5829		1.35629	1.64044		1.06631	1.90074		1.1796	2.09341		1.3511	1.71669		1.35814	1.6942		1.21202	3.02069		1.30426	0.829082					1.28998	1.18039
			1.36097	1.58278		1.35735	1.64003		1.06714	1.90196		1.18052	2.09415		1.35215	1.71649		1.35919	1.6928		1.21297	3.02008		1.30527	0.829676					1.29099	1.17973
			1.36203	1.58291		1.35841	1.64119		1.06797	1.90264		1.18144	2.09387		1.35321	1.71634		1.36025	1.6939		1.21392	3.01941		1.30629	0.829896					1.292	1.18026
			1.36309	1.58384		1.35946	1.64094		1.06881	1.90297		1.18236	2.09377		1.35426	1.71704		1.36131	1.6945		1.21486	3.01927		1.30731	0.829938					1.293	1.18101
			1.36415	1.58301		1.36052	1.64051		1.06964	1.90308		1.18328	2.0947		1.35531	1.71708		1.36237	1.69533		1.21581	3.01886		1.30832	0.829397					1.29401	1.18116
			1.36521	1.58396		1.36158	1.64047		1.07047	1.90283		1.1842	2.09407		1.35636	1.71799		1.36343	1.69573		1.21675	3.01966		1.30934	0.829415					1.29501	1.18221
			1.36627	1.58437		1.36264	1.63978		1.0713	1.90292		1.18511	2.09415		1.35742	1.71717		1.36449	1.69508		1.2177	3.01915		1.31036	0.829387					1.29602	1.18269
			1.36732	1.58396		1.36369	1.6392		1.07214	1.90246		1.18603	2.09346		1.35847	1.71669		1.36555	1.69415		1.21864	3.01899		1.31137	0.829893					1.29702	1.18321
			1.36838	1.58268		1.36475	1.63778		1.07297	1.90317		1.18695	2.09375		1.35952	1.71705		1.3666	1.69473		1.21959	3.01899		1.31239	0.829764					1.29803	1.1828
			1.36945	1.58211		1.36581	1.63725		1.0738	1.90383		1.18788	2.09363		1.36058	1.71717		1.36766	1.69449		1.22053	3.01856		1.31341	0.829904					1.29903	1.18377
			1.3705	1.58198		1.36686	1.63741		1.07463	1.90383		1.1888	2.09317		1.36163	1.7168		1.36872	1.69467		1.22148	3.01718		1.31442	0.828536					1.30004	1.18347
			1.37156	1.58159		1.36792	1.63739		1.07546	1.90348		1.18972	2.09265		1.36268	1.71719		1.36978	1.69518		1.22242	3.01659		1.31544	0.828562					1.30105	1.18357
			1.37262	1.58192		1.36898	1.63643		1.0763	1.90345		1.19064	2.09339		1.36373	1.71659		1.37084	1.69578		1.22337	3.01663		1.31645	0.830549					1.30205	1.18319
			1.37368	1.58097		1.37003	1.63675		1.07713	1.90315		1.19155	2.09378		1.36479	1.71601		1.3719	1.69593		1.22431	3.01648		1.31747	0.831268					1.30306	1.18244
			1.37474	1.58099		1.37109	1.63716		1.07796	1.90324		1.19247	2.0932		1.36584	1.71645		1.37295	1.6961		1.22526	3.01727		1.31849	0.830644					1.30406	1.18187
			1.3758	1.58119		1.37215	1.63756		1.07879	1.9038		1.19339	2.09391		1.36689	1.71585		1.37401	1.69596		1.2262	3.01765		1.3195	0.830954					1.30507	1.18106
			1.37686	1.58267		1.37321	1.63719		1.07963	1.90294		1.19432	2.09311		1.36795	1.7154		1.37507	1.69492		1.22715	3.01822		1.32052	0.832315					1.30607	1.18157
			1.37792	1.58257		1.37426	1.63725		1.08046	1.9022		1.19524	2.0932		1.369	1.71531		1.37613	1.69374		1.22809	3.01762		1.32154	0.832512					1.30708	1.18217
			1.37898	1.58227		1.37532	1.6379		1.08129	1.90133		1.19616	2.0935		1.37005	1.7153		1.37719	1.69336		1.22904	3.01734		1.32255	0.832082					1.30808	1.18219
			1.38004	1.58281		1.37638	1.63827		1.08212	1.9014		1.19707	2.09358		1.37111	1.71426		1.37825	1.69334		1.22999	3.01672		1.32357	0.831295					1.30909	1.18263
			1.3811	1.58321		1.37743	1.63781		1.08295	1.90207		1.19799	2.09242		1.37216	1.71454		1.37931	1.69259		1.23093	3.01743		1.32459	0.830919					1.3101	1.18311
			1.38216	1.58325		1.37849	1.63841		1.08379	1.90216		1.19891	2.09222		1.37321	1.71545		1.38037	1.69347		1.23188	3.01654		1.3256	0.831155					1.3111	1.18363
			1.38322	1.58278		1.37955	1.63818		1.08462	1.9026		1.19983	2.09248		1.37426	1.71575		1.38142	1.69467		1.23282	3.01533		1.32662	0.830311					1.31211	1.18473
			1.38428	1.58282		1.38061	1.6369		1.08545	1.90279		1.20076	2.09303		1.37532	1.71574		1.38248	1.69534		1.23377	3.01465		1.32764	0.829737					1.31311	1.1845
			1.38534	1.58297		1.38166	1.63648		1.08628	1.90304		1.20168	2.09382		1.37637	1.71461		1.38354	1.69585		1.23471	3.01487		1.32865	0.830618					1.31412	1.18422
			1.3864	1.58251		1.38272	1.63716		1.08712	1.90348		1.2026	2.0952		1.37742	1.71366		1.3846	1.69598		1.23566	3.01605		1.32967	0.830503					1.31512	1.18404
			1.38746	1.58286		1.38378	1.63732		1.08795	1.90326		1.20351	2.09587		1.37848	1.71426		1.38566	1.69607		1.2366	3.0155		1.33069	0.830269					1.31613	1.18367
			1.38852	1.58275		1.38483	1.636		1.08878	1.90285		1.20443	2.09666		1.37953	1.71329		1.38672	1.69615		1.23755	3.01567		1.3317	0.829864					1.31713	1.18321
			1.38958	1.58303		1.38589	1.63692		1.08961	1.90346		1.20535	2.09701		1.38058	1.71345		1.38777	1.69597		1.23849	3.01661		1.33272	0.829376					1.31814	1.18323
			1.39064	1.58293		1.38695	1.63767		1.09045	1.90295		1.20627	2.09712		1.38163	1.71242		1.38883	1.69543		1.23944	3.017		1.33374	0.829011					1.31915	1.18404
			1.3917	1.58243		1.38801	1.63776		1.09128	1.9025		1.2072	2.09764		1.38269	1.71338		1.38989	1.69533		1.24038	3.01801		1.33475	0.828015					1.32015	1.18437
			1.39276	1.58205		1.38906	1.63781		1.09211	1.90248		1.20812	2.09747		1.38374	1.71386		1.39095	1.69504		1.24133	3.01791		1.33577	0.826929					1.32116	1.18385
			1.39382	1.58222		1.39012	1.63846		1.09294	1.90205		1.20904	2.09717		1.38479	1.71436		1.39201	1.69595		1.24228	3.01775		1.33679	0.827183					1.32216	1.18346
			1.39488	1.58295		1.39118	1.63944		1.09377	1.90127		1.20995	2.09614		1.38585	1.71332		1.39307	1.69478		1.24322	3.0171		1.3378	0.827243					1.32317	1.18413
			1.39594	1.58384		1.39223	1.64033		1.09461	1.90123		1.21087	2.09595		1.3869	1.71378		1.39413	1.69398		1.24416	3.01741		1.33882	0.827769					1.32417	1.18424
			1.397	1.58364		1.39329	1.64052		1.09544	1.90122		1.21179	2.09636		1.38795	1.71406		1.39518	1.69301		1.24511	3.0176		1.33984	0.82828					1.32518	1.18397
			1.39806	1.58494		1.39435	1.63934		1.09627	1.9008		1.21271	2.0967		1.38901	1.71396		1.39624	1.69237		1.24606	3.01699		1.34085	0.827946					1.32618	1.18362
			1.39912	1.58426		1.39541	1.63935		1.0971	1.89973		1.21364	2.09727		1.39006	1.71381		1.3973	1.6919		1.247	3.01604		1.34187	0.828305					1.32719	1.18357
			1.40018	1.58457		1.39646	1.63853		1.09794	1.89949		1.21456	2.09854		1.39111	1.71319		1.39836	1.69295		1.24795	3.01548		1.34289	0.829139					1.3282	1.18441
			1.40124	1.58484		1.39752	1.63871		1.09877	1.89843		1.21548	2.09976		1.39216	1.71247		1.39942	1.69277		1.24889	3.01541		1.3439	0.828976					1.3292	1.18389
			1.4023	1.58484		1.39858	1.63923		1.0996	1.89727		1.21639	2.10073		1.39322	1.71298		1.40048	1.69439		1.24984	3.01466		1.34492	0.828987					1.33021	1.18324
			1.40335	1.58536		1.39963	1.63853		1.10043	1.8972		1.21731	2.10165		1.39427	1.7128		1.40153	1.69499		1.25078	3.01454		1.34594	0.828939					1.33121	1.18391
			1.40441	1.58521		1.40069	1.63776		1.10126	1.89731		1.21823	2.1025		1.39532	1.71289		1.40259	1.69453		1.25173	3.01599		1.34695	0.828817					1.33222	1.18528
			1.40547	1.58612		1.40175	1.63724		1.1021	1.89772		1.21915	2.10301		1.39638	1.71287		1.40365	1.69436		1.25267	3.01707		1.34797	0.828514					1.33322	1.18522
			1.40653	1.58602		1.40281	1.63666		1.10293	1.89755		1.22008	2.10297		1.39743	1.71178		1.40471	1.69379		1.25362	3.018		1.34899	0.828166					1.33423	1.18511
			1.40759	1.58629		1.40386	1.6372		1.10376	1.89763		1.221	2.10249		1.39848	1.71105		1.40577	1.69406		1.25456	3.01878		1.35	0.828051					1.33523	1.18473
			1.40865	1.58594		1.40492	1.6371		1.10459	1.89788		1.22192	2.10206		1.39953	1.71192		1.40683	1.69474		1.25551	3.01888		1.35102	0.829056					1.33624	1.18406
			1.40971	1.58556		1.40598	1.63748		1.10543	1.89775		1.22283	2.10201		1.40059	1.71237		1.40789	1.6939		1.25645	3.01882		1.35204	0.828975					1.33724	1.18358
			1.41077	1.58684		1.40703	1.63794		1.10626	1.89758		1.22375	2.10169		1.40164	1.71243		1.40894	1.69424		1.2574	3.01901		1.35305	0.828407					1.33825	1.18225
			1.41183	1.58704		1.40809	1.63811		1.10709	1.89724		1.22467	2.101		1.40269	1.71227		1.41	1.69518		1.25835	3.0176		1.35407	0.827387					1.33926	1.18074
			1.41289	1.58741		1.40915	1.63801		1.10792	1.8969		1.22559	2.10146		1.40375	1.71267		1.41106	1.69553		1.25929	3.01745		1.35508	0.826345					1.34026	1.18065
			1.41395	1.58796		1.4102	1.6379		1.10875	1.89564		1.22651	2.10179		1.4048	1.71371		1.41212	1.69501		1.26023	3.01724		1.3561	0.826477					1.34127	1.17937
			1.41501	1.58775		1.41126	1.63747		1.10959	1.89488		1.22743	2.1024		1.40585	1.71416		1.41318	1.69479		1.26118	3.01705		1.35712	0.82541					1.34227	1.17976
			1.41607	1.58745		1.41232	1.63676		1.11042	1.89423		1.22835	2.10198		1.40691	1.71359		1.41424	1.6944		1.26213	3.0167		1.35813	0.824565					1.34328	1.17996
			1.41713	1.58717		1.41338	1.63619		1.11125	1.89422		1.22927	2.10215		1.40796	1.71288		1.41529	1.69376		1.26307	3.01717		1.35915	0.824193					1.34428	1.18021
			1.41819	1.58632		1.41443	1.63597		1.11208	1.89412		1.23019	2.10255		1.40901	1.71306		1.41635	1.69462		1.26402	3.01725		1.36017	0.824118					1.34529	1.17999
			1.41925	1.58488		1.41549	1.63582		1.11292	1.89375		1.23111	2.10277		1.41006	1.71178		1.41741	1.69537		1.26496	3.01722		1.36118	0.82401					1.34629	1.18025
			1.42031	1.58522		1.41655	1.63538		1.11375	1.89441		1.23203	2.10295		1.41112	1.71174		1.41847	1.696		1.26591	3.01727		1.3622	0.822734					1.3473	1.18005
			1.42137	1.58497		1.41761	1.63556		1.11458	1.89419		1.23295	2.10255		1.41217	1.7119		1.41953	1.69545		1.26685	3.01637		1.36322	0.822146					1.34831	1.17937
			1.42243	1.58376		1.41866	1.63623		1.11541	1.89406		1.23387	2.10277		1.41322	1.71263		1.42059	1.69552		1.2678	3.01638		1.36423	0.821669					1.34931	1.1806
			1.42349	1.58363		1.41972	1.6363		1.11624	1.89479		1.23479	2.10303		1.41427	1.71185		1.42165	1.69551		1.26874	3.01608		1.36525	0.821724					1.35032	1.18086
			1.42455	1.58408		1.42078	1.63588		1.11708	1.89494		1.23571	2.10336		1.41533	1.71139		1.4227	1.69507		1.26969	3.01636		1.36627	0.82139					1.35132	1.18162
			1.42561	1.58433		1.42183	1.63721		1.11791	1.8953		1.23663	2.1026		1.41638	1.71072		1.42376	1.69504		1.27063	3.01532		1.36728	0.821361					1.35233	1.18255
			1.42667	1.58423		1.42289	1.63839		1.11874	1.89585		1.23755	2.10412		1.41743	1.71112		1.42482	1.69505		1.27158	3.0161		1.3683	0.821477					1.35333	1.18169
			1.42773	1.5847		1.42395	1.63769		1.11957	1.89599		1.23847	2.10463		1.41849	1.71105		1.42588	1.69465		1.27252	3.01538		1.36932	0.822429					1.35434	1.18157
			1.42879	1.58421		1.42501	1.63758		1.12041	1.89535		1.23939	2.10534		1.41954	1.71044		1.42694	1.69438		1.27347	3.01556		1.37033	0.821987					1.35534	1.18208
			1.42985	1.58494		1.42606	1.63837		1.12124	1.89533		1.24031	2.10594		1.42059	1.71033		1.428	1.69388		1.27441	3.01563		1.37135	0.822431					1.35635	1.18271
			1.43091	1.58458		1.42712	1.6394		1.12207	1.89604		1.24123	2.10597		1.42165	1.7098		1.42905	1.6939		1.27536	3.01585		1.37237	0.822716					1.35735	1.1823
			1.43197	1.58435		1.42818	1.63951		1.1229	1.89645		1.24215	2.10578		1.4227	1.70909		1.43011	1.69349		1.27631	3.01618		1.37338	0.823252					1.35836	1.1823
			1.43303	1.58401		1.42923	1.6401		1.12374	1.89599		1.24307	2.10565		1.42375	1.7096		1.43117	1.69378		1.27725	3.01529		1.3744	0.823322					1.35936	1.18244
			1.43409	1.58366		1.43029	1.63954		1.12457	1.89583		1.24399	2.10536		1.42481	1.70894		1.43223	1.69446		1.2782	3.01396		1.37542	0.823758					1.36037	1.18205
			1.43515	1.58424		1.43135	1.63857		1.1254	1.89597		1.24491	2.10448		1.42586	1.70805		1.43329	1.69397		1.27914	3.01364		1.37643	0.824807					1.36138	1.18074
			1.43621	1.58491		1.4324	1.63856		1.12623	1.89571		1.24583	2.10444		1.42691	1.70768		1.43435	1.69398		1.28009	3.01234		1.37745	0.825127					1.36238	1.18052
			1.43727	1.58512		1.43346	1.6381		1.12706	1.89552		1.24675	2.10429		1.42796	1.70683		1.43541	1.69381		1.28103	3.01169		1.37847	0.824604					1.36339	1.18089
			1.43833	1.58537		1.43452	1.63832		1.1279	1.89503		1.24767	2.10457		1.42902	1.70635		1.43647	1.69476		1.28198	3.01123		1.37948	0.825558					1.36439	1.18094
			1.43938	1.58502		1.43558	1.63834		1.12873	1.89459		1.24859	2.10444		1.43007	1.70625		1.43752	1.6952		1.28292	3.00988		1.3805	0.824839					1.3654	1.18029
			1.44044	1.58547		1.43663	1.63803		1.12956	1.89492		1.24951	2.1038		1.43112	1.70635		1.43858	1.69514		1.28387	3.01003		1.38152	0.823982					1.3664	1.18034
			1.4415	1.5855		1.43769	1.63843		1.13039	1.8949		1.25043	2.10397		1.43217	1.7063		1.43964	1.69429		1.28481	3.01045		1.38253	0.8234					1.36741	1.18025
			1.44256	1.58572		1.43875	1.63941		1.13123	1.89457		1.25135	2.10459		1.43323	1.70644		1.4407	1.69438		1.28576	3.01007		1.38355	0.823128					1.36841	1.1798
			1.44362	1.58635		1.43981	1.64012		1.13206	1.8941		1.25227	2.1043		1.43428	1.70578		1.44176	1.69424		1.2867	3.00921		1.38457	0.822584					1.36942	1.1795
			1.44468	1.58521		1.44086	1.64141		1.13289	1.89416		1.25319	2.10413		1.43533	1.70617		1.44282	1.69382		1.28765	3.00852		1.38558	0.821849					1.37043	1.17913
			1.44574	1.58413		1.44192	1.64064		1.13372	1.89382		1.25411	2.10208		1.43639	1.70619		1.44387	1.69306		1.28859	3.00921		1.3866	0.821821					1.37143	1.17914
			1.4468	1.58224		1.44298	1.6409		1.13455	1.89336		1.25503	2.10192		1.43744	1.70595		1.44493	1.69261		1.28954	3.00941		1.38761	0.821465					1.37244	1.1786
			1.44786	1.58206		1.44403	1.64221		1.13539	1.89383		1.25595	2.1015		1.43849	1.70655		1.44599	1.69242		1.29048	3.00939		1.38863	0.821476					1.37344	1.17789
			1.44892	1.58098		1.44509	1.64157		1.13622	1.8937		1.25687	2.10084		1.43955	1.70637		1.44705	1.69267		1.29143	3.00901		1.38965	0.821603					1.37445	1.17734
			1.44998	1.58162		1.44615	1.64152		1.13705	1.89335		1.25779	2.10103		1.4406	1.70494		1.44811	1.69246		1.29238	3.00835		1.39066	0.82193					1.37545	1.17682
			1.45104	1.58238		1.44721	1.64118		1.13788	1.89392		1.25871	2.10073		1.44165	1.7036		1.44917	1.69328		1.29332	3.00745		1.39168	0.822064					1.37646	1.17695
			1.4521	1.58217		1.44826	1.64126		1.13872	1.89446		1.25963	2.10021		1.4427	1.70248		1.45023	1.69275		1.29427	3.00699		1.3927	0.821874					1.37746	1.17632
			1.45316	1.58137		1.44932	1.64119		1.13955	1.89463		1.26055	2.10002		1.44376	1.70234		1.45128	1.69155		1.29521	3.0073		1.39371	0.822429					1.37847	1.17709
			1.45422	1.58153		1.45038	1.64105		1.14038	1.89488		1.26147	2.09919		1.44481	1.7027		1.45234	1.69027		1.29616	3.0077		1.39473	0.821718					1.37948	1.17651
			1.45528	1.58126		1.45143	1.64001		1.14121	1.89468		1.26239	2.09959		1.44586	1.70175		1.4534	1.69068		1.2971	3.00718		1.39575	0.821329					1.38048	1.17732
			1.45634	1.58106		1.45249	1.63944		1.14205	1.894		1.26331	2.10062		1.44692	1.70169		1.45446	1.69017		1.29805	3.00661		1.39676	0.822378					1.38149	1.17815
			1.4574	1.5808		1.45355	1.6399		1.14288	1.89358		1.26423	2.10058		1.44797	1.7023		1.45552	1.69025		1.29899	3.00685		1.39778	0.822841					1.38249	1.1787
			1.45846	1.58176		1.4546	1.64061		1.14371	1.89344		1.26515	2.0998		1.44902	1.70378		1.45658	1.69149		1.29994	3.00745		1.3988	0.823524					1.3835	1.1786
			1.45952	1.58216		1.45566	1.64117		1.14454	1.8933		1.26607	2.0996		1.45008	1.7034		1.45764	1.69222		1.30088	3.007		1.39981	0.823501					1.3845	1.17858
			1.46058	1.58329		1.45672	1.64134		1.14538	1.89325		1.26699	2.09948		1.45113	1.70442		1.45869	1.69245		1.30183	3.00677		1.40083	0.824047					1.38551	1.17782
			1.46164	1.58392		1.45778	1.64169		1.14621	1.89309		1.26791	2.09945		1.45218	1.70545		1.45975	1.69172		1.30277	3.0063		1.40185	0.824433					1.38651	1.17842
			1.4627	1.58355		1.45883	1.64229		1.14704	1.89301		1.26883	2.09899		1.45323	1.70673		1.46081	1.69214		1.30372	3.00625		1.40286	0.824513					1.38752	1.17817
			1.46376	1.58399		1.45989	1.64102		1.14787	1.89338		1.26975	2.09892		1.45429	1.70637		1.46187	1.69298		1.30466	3.0056		1.40388	0.82504					1.38853	1.17878
			1.46482	1.5844		1.46095	1.64182		1.1487	1.8934		1.27067	2.09843		1.45534	1.70681		1.46293	1.693		1.30561	3.00456		1.4049	0.825997					1.38953	1.1789
			1.46588	1.58335		1.462	1.64213		1.14954	1.89353		1.27159	2.09847		1.45639	1.70727		1.46399	1.69182		1.30655	3.00388		1.40591	0.826639					1.39054	1.17825
			1.46694	1.58421		1.46306	1.64208		1.15037	1.89371		1.27251	2.09924		1.45745	1.70795		1.46504	1.69176		1.3075	3.00337		1.40693	0.827245					1.39154	1.17807
			1.468	1.58396		1.46412	1.64058		1.1512	1.89352		1.27343	2.09847		1.4585	1.70853		1.4661	1.69051		1.30845	3.00352		1.40795	0.82789					1.39255	1.1773
			1.46906	1.58357		1.46518	1.64082		1.15203	1.8935		1.27435	2.09926		1.45955	1.70843		1.46716	1.68914		1.30939	3.00301		1.40896	0.82743					1.39355	1.17571
			1.47012	1.58419		1.46623	1.64082		1.15287	1.89334		1.27527	2.09829		1.4606	1.70895		1.46822	1.68857		1.31034	3.00314		1.40998	0.827613					1.39456	1.17584
			1.47117	1.58378		1.46729	1.63988		1.1537	1.89301		1.27619	2.09835		1.46166	1.70936		1.46928	1.68879		1.31128	3.00355		1.41099	0.826581					1.39556	1.17537
			1.47223	1.58425		1.46835	1.63974		1.15453	1.89335		1.27711	2.09732		1.46271	1.70935		1.47034	1.68817		1.31223	3.00426		1.41201	0.825997					1.39657	1.17394
			1.4733	1.58551		1.4694	1.64046		1.15536	1.89297		1.27803	2.09773		1.46376	1.70905		1.4714	1.6894		1.31317	3.00409		1.41303	0.826068					1.39758	1.17496
			1.47436	1.58582		1.47046	1.64023		1.15619	1.89229		1.27895	2.09716		1.46482	1.70911		1.47245	1.69056		1.31412	3.00464		1.41404	0.826072					1.39858	1.17323
			1.47541	1.58652		1.47152	1.63995		1.15703	1.8917		1.27987	2.09618		1.46587	1.70806		1.47351	1.69007		1.31506	3.00511		1.41506	0.825706					1.39959	1.17347
			1.47647	1.58577		1.47258	1.64099		1.15786	1.88986		1.28079	2.09604		1.46692	1.7078		1.47457	1.68989		1.31601	3.00493		1.41608	0.82649					1.40059	1.17332
			1.47753	1.5848		1.47363	1.6414		1.15869	1.88893		1.28171	2.09538		1.46798	1.7071		1.47563	1.68992		1.31695	3.00485		1.41709	0.826201					1.4016	1.17408
			1.47859	1.58225		1.47469	1.64179		1.15952	1.88882		1.28263	2.09544		1.46903	1.70664		1.47669	1.69104		1.3179	3.00479		1.41811	0.826103					1.4026	1.17472
			1.47965	1.58189		1.47575	1.64169		1.16036	1.8885		1.28355	2.09507		1.47008	1.70761		1.47775	1.69169		1.31884	3.0045		1.41913	0.82693					1.40361	1.17512
			1.48071	1.58082		1.4768	1.64239		1.16119	1.8877		1.28447	2.09429		1.47113	1.70798		1.4788	1.69026		1.31979	3.00502		1.42014	0.826497					1.40461	1.17505
			1.48177	1.57952		1.47786	1.64272		1.16202	1.88711		1.28539	2.09428		1.47219	1.70784		1.47986	1.69046		1.32073	3.00443		1.42116	0.825034					1.40562	1.17502
			1.48283	1.57935		1.47892	1.64237		1.16285	1.8869		1.28631	2.09462		1.47324	1.70861		1.48092	1.69031		1.32168	3.00517		1.42218	0.824291					1.40662	1.17565
			1.48389	1.57898		1.47998	1.64275		1.16369	1.88626		1.28723	2.09427		1.47429	1.70894		1.48198	1.69039		1.32262	3.00539		1.42319	0.824451					1.40763	1.17586
			1.48495	1.57828		1.48103	1.64335		1.16452	1.88639		1.28815	2.09397		1.47534	1.70948		1.48304	1.6903		1.32357	3.00552		1.42421	0.82469					1.40864	1.17529
			1.48601	1.57843		1.48209	1.64246		1.16535	1.88673		1.28907	2.09346		1.4764	1.70924		1.4841	1.69094		1.32452	3.00678		1.42523	0.823933					1.40964	1.17429
			1.48707	1.57926		1.48315	1.64209		1.16618	1.88614		1.28999	2.09354		1.47745	1.70867		1.48516	1.69121		1.32546	3.00586		1.42624	0.82383					1.41065	1.17421
			1.48813	1.58072		1.4842	1.64305		1.16701	1.88619		1.29091	2.09338		1.4785	1.70862		1.48621	1.69194		1.32641	3.00605		1.42726	0.824501					1.41165	1.17468
			1.48919	1.58156		1.48526	1.64361		1.16785	1.88606		1.29183	2.09422		1.47956	1.70839		1.48727	1.69245		1.32735	3.00616		1.42828	0.824619					1.41266	1.17565
			1.49025	1.58147		1.48632	1.64375		1.16868	1.88552		1.29275	2.09458		1.48061	1.70822		1.48833	1.69255		1.3283	3.00593		1.42929	0.823934					1.41366	1.17497
			1.49131	1.58088		1.48737	1.64446		1.16951	1.88543		1.29367	2.09449		1.48166	1.70948		1.48939	1.69244		1.32924	3.00689		1.43031	0.823321					1.41467	1.17458
			1.49237	1.57956		1.48843	1.64408		1.17034	1.88522		1.29459	2.09454		1.48272	1.71005		1.49045	1.69285		1.33019	3.00668		1.43133	0.823062					1.41567	1.1732
			1.49343	1.58066		1.48949	1.64489		1.17118	1.88444		1.29551	2.09569		1.48377	1.71057		1.49151	1.69369		1.33113	3.00575		1.43234	0.823166					1.41668	1.17239
			1.49449	1.58014		1.49055	1.64606		1.17201	1.88451		1.29643	2.09684		1.48482	1.71119		1.49256	1.69507		1.33208	3.00495		1.43336	0.823473					1.41769	1.17241
			1.49555	1.5801		1.4916	1.64631		1.17284	1.88491		1.29735	2.09689		1.48587	1.71151		1.49362	1.69658		1.33302	3.00447		1.43438	0.82352					1.41869	1.17138
			1.49661	1.57968		1.49266	1.64626		1.17367	1.8854		1.29827	2.0965		1.48693	1.71102		1.49468	1.69705		1.33397	3.00464		1.43539	0.822171					1.4197	1.17042
			1.49767	1.58018		1.49372	1.64703		1.1745	1.88553		1.29919	2.09626		1.48798	1.71165		1.49574	1.69654		1.33491	3.00453		1.43641	0.823205					1.4207	1.17066
			1.49873	1.58046		1.49477	1.64682		1.17534	1.88532		1.30011	2.09462		1.48903	1.71123		1.4968	1.69697		1.33586	3.00453		1.43742	0.824603					1.42171	1.17116
			1.49979	1.58006		1.49583	1.6473		1.17617	1.88537		1.30103	2.09454		1.49009	1.71163		1.49786	1.69646		1.3368	3.00344		1.43844	0.824512					1.42271	1.17107
			1.50085	1.57993		1.49689	1.64631		1.177	1.885		1.30195	2.09431		1.49114	1.71117		1.49892	1.69603		1.33775	3.0023		1.43946	0.824184					1.42372	1.17037
			1.50191	1.57899		1.49795	1.64533		1.17783	1.88445		1.30287	2.09423		1.49219	1.71166		1.49998	1.69576		1.33869	3.00224		1.44047	0.825268					1.42472	1.17103
			1.50297	1.57879		1.499	1.64556		1.17867	1.88439		1.30379	2.09453		1.49324	1.71105		1.50103	1.69522		1.33964	3.0021		1.44149	0.824868					1.42573	1.17051
			1.50403	1.57911		1.50006	1.6446		1.1795	1.88438		1.30471	2.0943		1.4943	1.71023		1.50209	1.69518		1.34058	3.0015		1.44251	0.824146					1.42673	1.17087
			1.50509	1.5786		1.50112	1.64452		1.18033	1.88423		1.30563	2.09389		1.49535	1.70949		1.50315	1.69436		1.34153	3.00071		1.44352	0.824075					1.42774	1.17141
			1.50615	1.57773		1.50218	1.6446		1.18116	1.88395		1.30655	2.09467		1.4964	1.70898		1.50421	1.69327		1.34248	3.00034		1.44454	0.82327					1.42874	1.17079
			1.5072	1.57808		1.50323	1.64459		1.18199	1.88353		1.30747	2.09544		1.49746	1.70869		1.50527	1.69433		1.34342	2.99914		1.44556	0.82194					1.42975	1.17084
			1.50826	1.57795		1.50429	1.64514		1.18283	1.88359		1.30839	2.09527		1.49851	1.70791		1.50633	1.69451		1.34437	2.99918		1.44657	0.821416					1.43076	1.17087
			1.50932	1.57747		1.50535	1.64499		1.18366	1.88378		1.30931	2.09542		1.49956	1.70814		1.50738	1.69382		1.34531	2.99879		1.44759	0.820356					1.43176	1.17196
			1.51038	1.57801		1.5064	1.64531		1.18449	1.8839		1.31023	2.09495		1.50062	1.70779		1.50844	1.69518		1.34626	2.99886		1.44861	0.819791					1.43277	1.17257
			1.51144	1.57815		1.50746	1.64377		1.18532	1.8835		1.31115	2.09529		1.50167	1.70743		1.5095	1.69633		1.3472	2.99968		1.44962	0.819136					1.43377	1.17273
			1.5125	1.57715		1.50852	1.64417		1.18616	1.88361		1.31207	2.09542		1.50272	1.70784		1.51056	1.69591		1.34815	2.99995		1.45064	0.818755					1.43478	1.17446
			1.51356	1.57664		1.50957	1.64425		1.18699	1.8839		1.31299	2.09572		1.50377	1.70763		1.51162	1.69702		1.34909	2.99973		1.45166	0.81804					1.43578	1.174
			1.51462	1.57611		1.51063	1.64315		1.18782	1.8834		1.31391	2.09533		1.50483	1.70916		1.51268	1.69633		1.35004	2.99962		1.45267	0.818243					1.43679	1.17376
			1.51568	1.57473		1.51169	1.64237		1.18865	1.88317		1.31483	2.09565		1.50588	1.70879		1.51374	1.69598		1.35098	2.99992		1.45369	0.818164					1.43779	1.17458
			1.51674	1.57465		1.51275	1.64226		1.18948	1.88291		1.31575	2.09407		1.50693	1.70828		1.51479	1.69658		1.35193	2.99945		1.45471	0.817291					1.4388	1.1749
			1.5178	1.57441		1.5138	1.64232		1.19032	1.88267		1.31667	2.0959		1.50799	1.70966		1.51585	1.6959		1.35287	2.99914		1.45572	0.816942					1.43981	1.17551
			1.51886	1.57571		1.51486	1.64218		1.19115	1.88213		1.31759	2.0958		1.50904	1.7103		1.51691	1.69663		1.35382	2.9989		1.45674	0.816926					1.44081	1.17581
			1.51992	1.5767		1.51592	1.64251		1.19198	1.8821		1.31851	2.09711		1.51009	1.71123		1.51797	1.6965		1.35476	2.99918		1.45776	0.816472					1.44182	1.17515
			1.52098	1.57568		1.51697	1.64135		1.19281	1.88279		1.31943	2.09774		1.51114	1.71139		1.51903	1.69676		1.35571	2.99852		1.45877	0.817137					1.44282	1.17455
			1.52204	1.57536		1.51803	1.64146		1.19365	1.88315		1.32035	2.09715		1.5122	1.71005		1.52009	1.69811		1.35665	2.99845		1.45979	0.816231					1.44383	1.17368
			1.5231	1.57558		1.51909	1.64083		1.19448	1.88306		1.32127	2.09697		1.51325	1.70976		1.52114	1.69812		1.3576	2.99817		1.46081	0.815983					1.44483	1.17323
			1.52416	1.57614		1.52015	1.64169		1.19531	1.88284		1.32219	2.09653		1.5143	1.70962		1.5222	1.69697		1.35854	2.99829		1.46182	0.816338					1.44584	1.17286
			1.52522	1.57611		1.5212	1.64139		1.19614	1.88297		1.32311	2.09641		1.51536	1.70846		1.52326	1.69691		1.35949	2.99835		1.46284	0.816862					1.44684	1.1714
			1.52628	1.57622		1.52226	1.63994		1.19697	1.88359		1.32403	2.09583		1.51641	1.70786		1.52432	1.69531		1.36044	2.99828		1.46386	0.818408					1.44785	1.17057
			1.52734	1.57622		1.52332	1.63936		1.19781	1.88365		1.32495	2.09569		1.51746	1.70726		1.52538	1.69419		1.36138	2.99847		1.46487	0.818546					1.44886	1.16965
			1.5284	1.57547		1.52437	1.63922		1.19864	1.88333		1.32587	2.0961		1.51852	1.70747		1.52644	1.69467		1.36233	2.99926		1.46589	0.818168					1.44986	1.16996
			1.52946	1.57524		1.52543	1.63928		1.19947	1.88343		1.32679	2.09562		1.51957	1.70752		1.5275	1.6936		1.36327	2.999		1.4669	0.819164					1.45087	1.17114
			1.53052	1.5746		1.52649	1.63918		1.2003	1.88385		1.32771	2.0961		1.52062	1.70708		1.52855	1.69468		1.36422	2.99837		1.46792	0.819794					1.45187	1.17189
			1.53158	1.57457		1.52755	1.63874		1.20114	1.8845		1.32863	2.0966		1.52167	1.70733		1.52961	1.69475		1.36516	2.99755		1.46894	0.819796					1.45288	1.17186
			1.53264	1.57463		1.5286	1.63845		1.20197	1.88444		1.32955	2.09617		1.52273	1.70714		1.53067	1.69528		1.36611	2.99673		1.46995	0.819141					1.45388	1.17102
			1.5337	1.57701		1.52966	1.63818		1.2028	1.88457		1.33047	2.09601		1.52378	1.70706		1.53173	1.69443		1.36705	2.9973		1.47097	0.818085					1.45489	1.17085
			1.53476	1.57688		1.53072	1.63877		1.20363	1.88555		1.33139	2.09675		1.52483	1.70749		1.53279	1.69336		1.368	2.99671		1.47199	0.818462					1.45589	1.17177
			1.53582	1.57716		1.53177	1.63842		1.20447	1.88605		1.33231	2.098		1.52589	1.70737		1.53385	1.69267		1.36894	2.99623		1.473	0.818832					1.4569	1.17212
			1.53688	1.57768		1.53283	1.63836		1.2053	1.88647		1.33323	2.09822		1.52694	1.70674		1.5349	1.69219		1.36989	2.99648		1.47402	0.818548					1.45791	1.17294
			1.53794	1.57764		1.53389	1.63891		1.20613	1.88643		1.33415	2.0971		1.52799	1.70634		1.53596	1.69162		1.37083	2.99657		1.47504	0.818627					1.45891	1.17346
			1.539	1.57751		1.53495	1.63929		1.20696	1.88612		1.33507	2.09687		1.52904	1.70579		1.53702	1.69254		1.37178	2.99612		1.47605	0.818324					1.45992	1.175
			1.54006	1.57694		1.536	1.63892		1.20779	1.88631		1.33599	2.09693		1.5301	1.70587		1.53808	1.69269		1.37272	2.99619		1.47707	0.819245					1.46092	1.17561
			1.54112	1.5765		1.53706	1.63788		1.20863	1.88578		1.33691	2.09725		1.53115	1.70601		1.53914	1.69329		1.37367	2.99621		1.47809	0.819051					1.46193	1.17495
			1.54218	1.57613		1.53812	1.63687		1.20946	1.88536		1.33783	2.097		1.5322	1.70596		1.5402	1.69335		1.37461	2.99701		1.4791	0.819421					1.46293	1.17442
			1.54323	1.57592		1.53917	1.63734		1.21029	1.88528		1.33875	2.09624		1.53326	1.70568		1.54126	1.69348		1.37556	2.99762		1.48012	0.81923					1.46394	1.17405
			1.54429	1.57627		1.54023	1.63734		1.21112	1.88515		1.33967	2.09605		1.53431	1.70558		1.54232	1.69335		1.37651	2.99713		1.48114	0.819371					1.46494	1.17443
			1.54535	1.57539		1.54129	1.63687		1.21196	1.88451		1.34059	2.09564		1.53536	1.70593		1.54337	1.69307		1.37745	2.99642		1.48215	0.817829					1.46595	1.17378
			1.54641	1.57596		1.54235	1.637		1.21279	1.88361		1.34151	2.09612		1.53642	1.70618		1.54443	1.69281		1.3784	2.9971		1.48317	0.817874					1.46696	1.17403
			1.54747	1.57675		1.5434	1.63706		1.21362	1.88276		1.34243	2.09707		1.53747	1.70685		1.54549	1.69301		1.37934	2.99649		1.48419	0.817902					1.46796	1.17364
			1.54853	1.57782		1.54446	1.63677		1.21445	1.8819		1.34335	2.097		1.53852	1.70657		1.54655	1.6928		1.38029	2.99678		1.4852	0.817964					1.46897	1.17372
			1.54959	1.57781		1.54552	1.63678		1.21528	1.88127		1.34427	2.0984		1.53957	1.70717		1.54761	1.69194		1.38123	2.99717		1.48622	0.818555					1.46997	1.17458
			1.55065	1.57793		1.54657	1.63768		1.21612	1.88041		1.34519	2.09862		1.54063	1.70755		1.54866	1.69169		1.38218	2.99724		1.48724	0.819136					1.47098	1.17431
			1.55171	1.57829		1.54763	1.63726		1.21695	1.87955		1.34611	2.0985		1.54168	1.7074		1.54972	1.69189		1.38312	2.99811		1.48825	0.81842					1.47198	1.173
			1.55277	1.57819		1.54869	1.63682		1.21778	1.87909		1.34703	2.09904		1.54273	1.70837		1.55078	1.69112		1.38407	2.99841		1.48927	0.817855					1.47299	1.17223
			1.55383	1.57872		1.54974	1.63733		1.21861	1.87949		1.34795	2.09954		1.54378	1.70875		1.55184	1.69087		1.38501	2.99997		1.49029	0.817713					1.47399	1.17116
			1.55489	1.58013		1.5508	1.63793		1.21945	1.88038		1.34887	2.09941		1.54484	1.7088		1.5529	1.69114		1.38596	3.00071		1.4913	0.818					1.475	1.17074
			1.55595	1.57947		1.55186	1.63828		1.22028	1.88148		1.34979	2.09922		1.54589	1.70839		1.55396	1.69155		1.3869	3.00127		1.49232	0.818341					1.476	1.17122
			1.55701	1.57939		1.55292	1.63872		1.22111	1.88185		1.35071	2.09965		1.54694	1.70901		1.55502	1.69129		1.38785	3.00175		1.49334	0.81854					1.47701	1.1708
			1.55807	1.57967		1.55397	1.63986		1.22194	1.88179		1.35163	2.1003		1.548	1.70968		1.55608	1.68977		1.3888	3.00122		1.49435	0.818339					1.47802	1.17085
			1.55913	1.57921		1.55503	1.63914		1.22278	1.88155		1.35255	2.10072		1.54905	1.70863		1.55713	1.68947		1.38974	3.00089		1.49537	0.818614					1.47902	1.17101
			1.56019	1.57807		1.55609	1.63801		1.22361	1.88162		1.35347	2.10021		1.5501	1.70791		1.55819	1.68928		1.39068	3.00065		1.49639	0.818575					1.48003	1.17209
			1.56125	1.5778		1.55715	1.63724		1.22444	1.8821		1.35439	2.10033		1.55116	1.70847		1.55925	1.68902		1.39163	3.00025		1.4974	0.817921					1.48103	1.17105
			1.56231	1.57878		1.5582	1.63818		1.22527	1.88252		1.35531	2.09969		1.55221	1.70779		1.56031	1.68798		1.39258	3.00027		1.49842	0.818169					1.48204	1.17075
			1.56337	1.57965		1.55926	1.63769		1.22611	1.88217		1.35623	2.09935		1.55326	1.70733		1.56137	1.68646		1.39352	3.00028		1.49944	0.818174					1.48304	1.17193
			1.56443	1.58057		1.56032	1.63763		1.22694	1.88172		1.35715	2.09979		1.55431	1.70815		1.56243	1.6868		1.39447	3.00019		1.50045	0.818056					1.48405	1.17176
			1.56549	1.58084		1.56137	1.63741		1.22777	1.88156		1.35807	2.09918		1.55537	1.7079		1.56348	1.68755		1.39541	2.99984		1.50147	0.817961					1.48505	1.17142
			1.56655	1.58075		1.56243	1.6377		1.2286	1.88139		1.35899	2.09781		1.55642	1.70794		1.56454	1.68857		1.39636	2.99895		1.50249	0.817906					1.48606	1.17089
			1.56761	1.57964		1.56349	1.63916		1.22943	1.88195		1.35991	2.09635		1.55747	1.70871		1.5656	1.68885		1.3973	2.99854		1.5035	0.818172					1.48707	1.17013
			1.56867	1.57974		1.56455	1.63925		1.23027	1.88217		1.36083	2.0949		1.55853	1.70947		1.56666	1.69048		1.39825	2.99741		1.50452	0.818466					1.48807	1.17052
			1.56973	1.57982		1.5656	1.63919		1.2311	1.88259		1.36175	2.09595		1.55958	1.70955		1.56772	1.69037		1.39919	2.99826		1.50554	0.818155					1.48908	1.17108
			1.57079	1.57933		1.56666	1.63915		1.23193	1.88296		1.36267	2.09576		1.56063	1.70903		1.56878	1.69006		1.40014	2.99851		1.50655	0.81853					1.49008	1.17243
			1.57185	1.57843		1.56772	1.63905		1.23276	1.88298		1.36359	2.09553		1.56168	1.70982		1.56984	1.68837		1.40108	2.99932		1.50757	0.819063					1.49109	1.17207
			1.57291	1.57775		1.56877	1.63914		1.23359	1.88261		1.36451	2.09502		1.56274	1.70927		1.57089	1.68705		1.40203	3.00021		1.50858	0.818442					1.49209	1.1716
			1.57397	1.5774		1.56983	1.63893		1.23443	1.882		1.36543	2.09516		1.56379	1.70921		1.57195	1.68715		1.40297	3.00013		1.5096	0.818272					1.4931	1.17167
			1.57502	1.57621		1.57089	1.63847		1.23526	1.88204		1.36635	2.09534		1.56484	1.70994		1.57301	1.68764		1.40392	2.99934		1.51062	0.818184					1.4941	1.1718
			1.57608	1.57539		1.57194	1.63818		1.23609	1.88185		1.36727	2.09571		1.5659	1.7102		1.57407	1.68802		1.40487	2.99818		1.51163	0.818472					1.49511	1.17219
			1.57715	1.57581		1.573	1.63721		1.23692	1.88195		1.36819	2.09584		1.56695	1.70996		1.57513	1.68767		1.40581	2.99747		1.51265	0.81992					1.49611	1.17296
			1.57821	1.57544		1.57406	1.63523		1.23776	1.88177		1.36911	2.0952		1.568	1.71045		1.57619	1.68713		1.40675	2.99809		1.51367	0.819567					1.49712	1.17286
			1.57926	1.57632		1.57512	1.63499		1.23859	1.88135		1.37003	2.0945		1.56906	1.71051		1.57725	1.68711		1.4077	2.99796		1.51468	0.818823					1.49812	1.17337
			1.58032	1.57632		1.57617	1.63454		1.23942	1.88149		1.37095	2.09459		1.57011	1.71145		1.5783	1.68747		1.40865	2.99759		1.5157	0.818559					1.49913	1.17429
			1.58138	1.57727		1.57723	1.63376		1.24025	1.88175		1.37187	2.0958		1.57116	1.71125		1.57936	1.68739		1.40959	2.99761		1.51672	0.817326					1.50014	1.17355
			1.58244	1.57708		1.57829	1.63423		1.24109	1.88167		1.37279	2.09552		1.57221	1.7109		1.58042	1.687		1.41054	2.99824		1.51773	0.817027					1.50114	1.1726
			1.5835	1.5778		1.57934	1.63454		1.24192	1.88211		1.37371	2.09464		1.57327	1.71099		1.58148	1.68677		1.41148	2.9983		1.51875	0.816769					1.50215	1.17156
			1.58456	1.5788		1.5804	1.63536		1.24275	1.88149		1.37463	2.09337		1.57432	1.7113		1.58254	1.68607		1.41243	2.99729		1.51977	0.816778					1.50315	1.17196
			1.58562	1.57896		1.58146	1.63585		1.24358	1.88105		1.37555	2.09337		1.57537	1.71113		1.5836	1.68692		1.41337	2.99689		1.52078	0.815894					1.50416	1.17259
			1.58668	1.57928		1.58252	1.63554		1.24442	1.8814		1.37647	2.09303		1.57643	1.71055		1.58465	1.68663		1.41432	2.99661		1.5218	0.815758					1.50516	1.17356
			1.58774	1.57969		1.58357	1.63609		1.24525	1.88133		1.37739	2.09192		1.57748	1.71054		1.58571	1.68687		1.41526	2.99672		1.52282	0.815819					1.50617	1.17324
			1.5888	1.57869		1.58463	1.6365		1.24608	1.88114		1.37831	2.09126		1.57853	1.71005		1.58677	1.68753		1.41621	2.99666		1.52383	0.8159					1.50717	1.17329
			1.58986	1.57733		1.58569	1.63717		1.24691	1.88088		1.37923	2.09003		1.57959	1.70998		1.58783	1.68711		1.41715	2.99659		1.52485	0.816223					1.50818	1.1734
			1.59092	1.57641		1.58675	1.63607		1.24774	1.88068		1.38015	2.08998		1.58064	1.70937		1.58889	1.68726		1.4181	2.9961		1.52587	0.816157					1.50919	1.17371
			1.59198	1.57564		1.5878	1.63618		1.24858	1.88048		1.38107	2.08989		1.58169	1.70892		1.58995	1.68759		1.41904	2.99647		1.52688	0.815454					1.51019	1.17487
			1.59304	1.57566		1.58886	1.63628		1.24941	1.88026		1.38199	2.09028		1.58274	1.7083		1.59101	1.68788		1.41999	2.99615		1.5279	0.81471					1.5112	1.17371
			1.5941	1.57593		1.58992	1.63694		1.25024	1.88018		1.38291	2.09094		1.5838	1.7074		1.59206	1.68823		1.42094	2.99621		1.52892	0.81471					1.5122	1.17352
			1.59516	1.5763		1.59097	1.63747		1.25107	1.87985		1.38383	2.09085		1.58485	1.70696		1.59312	1.68853		1.42188	2.99581		1.52993	0.815346					1.51321	1.1751
			1.59622	1.57588		1.59203	1.63649		1.25191	1.87908		1.38475	2.09084		1.5859	1.70816		1.59418	1.68876		1.42283	2.99648		1.53095	0.816457					1.51421	1.17609
			1.59728	1.57497		1.59309	1.63641		1.25274	1.87907		1.38567	2.09036		1.58695	1.70826		1.59524	1.68855		1.42377	2.99679		1.53197	0.815996					1.51522	1.17578
			1.59834	1.575		1.59414	1.63692		1.25357	1.87978		1.38659	2.0905		1.58801	1.70678		1.5963	1.68861		1.42472	2.99678		1.53298	0.816011					1.51622	1.1763
			1.5994	1.57554		1.5952	1.63632		1.2544	1.8814		1.38751	2.09067		1.58906	1.7052		1.59736	1.69021		1.42566	2.99625		1.534	0.81613					1.51723	1.17582
			1.60046	1.57633		1.59626	1.63692		1.25523	1.88238		1.38843	2.0891		1.59011	1.70561		1.59841	1.6903		1.42661	2.99577		1.53502	0.816094					1.51824	1.17525
			1.60152	1.57684		1.59732	1.63855		1.25607	1.88298		1.38935	2.08837		1.59117	1.70633		1.59947	1.68928		1.42755	2.99403		1.53603	0.815811					1.51924	1.17548
			1.60258	1.57809		1.59837	1.63904		1.2569	1.88286		1.39027	2.08787		1.59222	1.70622		1.60053	1.69055		1.4285	2.99388		1.53705	0.81564					1.52025	1.17623
			1.60364	1.57739		1.59943	1.63957		1.25773	1.88317		1.39119	2.0877		1.59327	1.70601		1.60159	1.68983		1.42944	2.99367		1.53806	0.814987					1.52125	1.17487
			1.6047	1.57774		1.60049	1.63992		1.25856	1.88349		1.39211	2.08719		1.59433	1.70755		1.60265	1.69027		1.43039	2.99376		1.53908	0.814738					1.52226	1.17394
			1.60576	1.57786		1.60154	1.64034		1.2594	1.8844		1.39303	2.08622		1.59538	1.70806		1.60371	1.68966		1.43133	2.99445		1.5401	0.814266					1.52326	1.17366
			1.60682	1.57738		1.6026	1.64089		1.26023	1.88459		1.39395	2.08558		1.59643	1.70914		1.60477	1.68936		1.43228	2.99431		1.54111	0.81358					1.52427	1.17258
			1.60788	1.57767		1.60366	1.64141		1.26106	1.8845		1.39487	2.08634		1.59749	1.71035		1.60582	1.68875		1.43322	2.99411		1.54213	0.813057					1.52527	1.172
			1.60894	1.57773		1.60472	1.641		1.26189	1.88402		1.39579	2.08555		1.59854	1.7115		1.60688	1.68957		1.43417	2.99342		1.54315	0.81403					1.52628	1.17162
			1.61	1.57706		1.60577	1.64014		1.26272	1.88381		1.39671	2.08581		1.59959	1.71078		1.60794	1.68955		1.43511	2.99372		1.54416	0.814531					1.52729	1.17137
			1.61105	1.57674		1.60683	1.64052		1.26356	1.88411		1.39763	2.08581		1.60064	1.71025		1.609	1.68918		1.43606	2.99367		1.54518	0.814712					1.52829	1.17086
			1.61211	1.57764		1.60789	1.64133		1.26439	1.88448		1.39855	2.08577		1.6017	1.71078		1.61006	1.68859		1.437	2.99301		1.5462	0.81452					1.5293	1.17254
			1.61317	1.57801		1.60894	1.64104		1.26522	1.8855		1.39947	2.08524		1.60275	1.71012		1.61112	1.68975		1.43795	2.99276		1.54721	0.813577					1.5303	1.17242
			1.61423	1.57801		1.61	1.6411		1.26605	1.88583		1.40039	2.08545		1.6038	1.71024		1.61217	1.69114		1.4389	2.99245		1.54823	0.813464					1.53131	1.17146
			1.61529	1.57872		1.61106	1.64021		1.26689	1.88517		1.40131	2.08537		1.60485	1.71066		1.61323	1.69045		1.43984	2.99271		1.54925	0.813729					1.53231	1.17068
			1.61635	1.57858		1.61212	1.64015		1.26772	1.88502		1.40223	2.0851		1.60591	1.7112		1.61429	1.68952		1.44079	2.99281		1.55026	0.812455					1.53332	1.16961
			1.61741	1.5788		1.61317	1.63983		1.26855	1.8858		1.40315	2.08475		1.60696	1.71062		1.61535	1.68934		1.44173	2.9923		1.55128	0.812144					1.53432	1.16912
			1.61847	1.57829		1.61423	1.64025		1.26938	1.88591		1.40407	2.08522		1.60801	1.71084		1.61641	1.69043		1.44268	2.99158		1.5523	0.812216					1.53533	1.16838
			1.61953	1.57842		1.61529	1.64188		1.27022	1.88586		1.40499	2.08457		1.60907	1.7108		1.61747	1.69124		1.44362	2.99062		1.55331	0.812201					1.53634	1.16791
			1.62059	1.57878		1.61634	1.6424		1.27105	1.88543		1.40591	2.08643		1.61012	1.71047		1.61853	1.69131		1.44457	2.99083		1.55433	0.812713					1.53734	1.16738
			1.62165	1.57875		1.6174	1.64243		1.27188	1.88465		1.40683	2.08717		1.61117	1.71028		1.61959	1.69027		1.44551	2.99198		1.55535	0.813624					1.53835	1.16642
			1.62271	1.57762		1.61846	1.64315		1.27271	1.88388		1.40775	2.08666		1.61223	1.71045		1.62064	1.6895		1.44646	2.99274		1.55636	0.813713					1.53935	1.16565
			1.62377	1.57848		1.61952	1.64348		1.27354	1.88377		1.40867	2.08633		1.61328	1.71076		1.6217	1.68975		1.4474	2.99284		1.55738	0.813544					1.54036	1.16423
			1.62483	1.57841		1.62057	1.64365		1.27438	1.88399		1.40959	2.08607		1.61433	1.71121		1.62276	1.68976		1.44835	2.9919		1.5584	0.814601					1.54136	1.16425
			1.62589	1.57709		1.62163	1.64527		1.27521	1.88414		1.41051	2.08642		1.61538	1.71143		1.62382	1.69018		1.44929	2.9918		1.55941	0.81484					1.54237	1.16497
			1.62695	1.57681		1.62269	1.64429		1.27604	1.88418		1.41143	2.08658		1.61644	1.71172		1.62488	1.68969		1.45024	2.99182		1.56043	0.816089					1.54337	1.1654
			1.62801	1.57669		1.62374	1.64365		1.27687	1.8835		1.41235	2.0865		1.61749	1.71093		1.62594	1.69149		1.45118	2.99222		1.56144	0.81685					1.54438	1.16546
			1.62907	1.576		1.6248	1.644		1.27771	1.88314		1.41327	2.08544		1.61854	1.71164		1.62699	1.69206		1.45213	2.99217		1.56246	0.817475					1.54538	1.16487
			1.63013	1.57611		1.62586	1.64397		1.27854	1.88286		1.41419	2.08477		1.6196	1.71164		1.62805	1.69225		1.45307	2.99188		1.56348	0.817834					1.54639	1.16356
			1.63119	1.57598		1.62691	1.64252		1.27937	1.88222		1.41511	2.08367		1.62065	1.71199		1.62911	1.69269		1.45402	2.99146		1.56449	0.818092					1.5474	1.16393
			1.63225	1.57627		1.62797	1.64266		1.2802	1.88235		1.41603	2.08358		1.6217	1.71303		1.63017	1.69221		1.45497	2.99157		1.56551	0.818026					1.5484	1.16386
			1.63331	1.57717		1.62903	1.64208		1.28103	1.88302		1.41695	2.08339		1.62275	1.71385		1.63123	1.69156		1.45591	2.99249		1.56653	0.817753					1.54941	1.16421
			1.63437	1.57752		1.63009	1.64193		1.28187	1.88289		1.41787	2.08421		1.62381	1.71409		1.63229	1.69104		1.45686	2.99302		1.56754	0.81848					1.55041	1.16359
			1.63543	1.57691		1.63114	1.64237		1.2827	1.88292		1.41879	2.08497		1.62486	1.71386		1.63335	1.69132		1.4578	2.99223		1.56856	0.818868					1.55142	1.1618
			1.63649	1.57629		1.6322	1.64238		1.28353	1.88231		1.41971	2.08496		1.62591	1.71364		1.6344	1.69161		1.45875	2.99203		1.56958	0.819496					1.55242	1.16113
			1.63755	1.57641		1.63326	1.64333		1.28436	1.88209		1.42063	2.08543		1.62697	1.71294		1.63546	1.69154		1.45969	2.99236		1.57059	0.820216					1.55343	1.16065
			1.63861	1.57671		1.63431	1.64298		1.2852	1.88213		1.42155	2.08596		1.62802	1.71107		1.63652	1.69153		1.46064	2.99218		1.57161	0.82043					1.55443	1.1598
			1.63967	1.57784		1.63537	1.64172		1.28603	1.88209		1.42247	2.08644		1.62907	1.71124		1.63758	1.69052		1.46158	2.99222		1.57263	0.819869					1.55544	1.15846
			1.64073	1.57848		1.63643	1.64102		1.28686	1.88216		1.42339	2.08626		1.63013	1.71274		1.63864	1.69011		1.46253	2.993		1.57364	0.820045					1.55645	1.15816
			1.64179	1.5795		1.63749	1.64155		1.28769	1.88244		1.42431	2.08601		1.63118	1.7132		1.6397	1.68996		1.46347	2.99322		1.57466	0.820241					1.55745	1.15898
			1.64285	1.57933		1.63854	1.64013		1.28852	1.88278		1.42523	2.08574		1.63223	1.71399		1.64075	1.69152		1.46442	2.99196		1.57568	0.820555					1.55846	1.15857
			1.64391	1.57915		1.6396	1.63925		1.28936	1.88224		1.42615	2.08528		1.63328	1.71364		1.64181	1.69112		1.46536	2.99141		1.57669	0.82075					1.55946	1.1594
			1.64497	1.5789		1.64066	1.63868		1.29019	1.88239		1.42707	2.08479		1.63434	1.71362		1.64287	1.69075		1.46631	2.99089		1.57771	0.820904					1.56047	1.15902
			1.64603	1.57905		1.64172	1.63747		1.29102	1.88265		1.42799	2.08422		1.63539	1.71351		1.64393	1.69212		1.46725	2.99009		1.57873	0.820985					1.56147	1.15823
			1.64708	1.57814		1.64277	1.63733		1.29185	1.88322		1.42891	2.08315		1.63644	1.71338		1.64499	1.69213		1.4682	2.98947		1.57974	0.821819					1.56248	1.15767
			1.64814	1.57877		1.64383	1.63701		1.29269	1.88323		1.42983	2.08311		1.6375	1.71212		1.64605	1.6929		1.46914	2.99045		1.58076	0.822872					1.56348	1.1571
			1.6492	1.57922		1.64489	1.63624		1.29352	1.8839		1.43075	2.08349		1.63855	1.71066		1.64711	1.69296		1.47009	2.98968		1.58178	0.822584					1.56449	1.15738
			1.65026	1.57884		1.64594	1.6358		1.29435	1.88383		1.43167	2.0828		1.6396	1.70997		1.64816	1.69196		1.47104	2.98874		1.58279	0.82312					1.56549	1.1584
			1.65132	1.58026		1.647	1.63567		1.29518	1.88377		1.43259	2.08343		1.64065	1.70944		1.64922	1.692		1.47198	2.98777		1.58381	0.823534					1.5665	1.15814
			1.65238	1.58179		1.64806	1.63586		1.29601	1.88376		1.43351	2.08344		1.64171	1.71055		1.65028	1.69218		1.47293	2.9865		1.58483	0.823644					1.5675	1.15831
			1.65344	1.58109		1.64912	1.63464		1.29685	1.88402		1.43443	2.08392		1.64276	1.71141		1.65134	1.69271		1.47387	2.98667		1.58584	0.822741					1.56851	1.15888
			1.6545	1.58084		1.65017	1.63465		1.29768	1.88457		1.43535	2.08367		1.64381	1.7113		1.6524	1.69267		1.47482	2.98692		1.58686	0.822397					1.56952	1.1593
			1.65556	1.58078		1.65123	1.63383		1.29851	1.88466		1.43627	2.08411		1.64487	1.71178		1.65346	1.69195		1.47576	2.98749		1.58788	0.822639					1.57052	1.15881
			1.65662	1.58066		1.65229	1.634		1.29934	1.88483		1.43719	2.08413		1.64592	1.7114		1.65451	1.69231		1.47671	2.98729		1.58889	0.823135					1.57153	1.15808
			1.65768	1.58118		1.65334	1.63466		1.30018	1.88541		1.43811	2.08377		1.64697	1.71097		1.65557	1.6934		1.47765	2.98754		1.58991	0.822786					1.57253	1.1579
			1.65874	1.58028		1.6544	1.63503		1.30101	1.88565		1.43903	2.08412		1.64803	1.71061		1.65663	1.69398		1.4786	2.98808		1.59092	0.823307					1.57354	1.15783
			1.6598	1.58013		1.65546	1.63434		1.30184	1.88484		1.43995	2.08398		1.64908	1.70972		1.65769	1.69368		1.47954	2.98801		1.59194	0.824648					1.57454	1.15785
			1.66086	1.58015		1.65651	1.63405		1.30267	1.88518		1.44087	2.08544		1.65013	1.70861		1.65875	1.69336		1.48049	2.98805		1.59296	0.824535					1.57555	1.15838
			1.66192	1.57888		1.65757	1.63359		1.30351	1.88523		1.44179	2.08609		1.65118	1.70869		1.65981	1.69349		1.48143	2.98805		1.59397	0.824195					1.57655	1.15845
			1.66298	1.5797		1.65863	1.6333		1.30434	1.88485		1.44271	2.08771		1.65224	1.7084		1.66087	1.69397		1.48238	2.98715		1.59499	0.824616					1.57756	1.15793
			1.66404	1.57941		1.65969	1.63297		1.30517	1.88419		1.44363	2.08875		1.65329	1.70802		1.66193	1.69455		1.48332	2.98692		1.59601	0.824856					1.57857	1.15772
			1.6651	1.58003		1.66074	1.63226		1.306	1.8844		1.44455	2.08913		1.65434	1.70697		1.66298	1.69452		1.48427	2.98662		1.59702	0.824402					1.57957	1.15786
			1.66616	1.58001		1.6618	1.63276		1.30683	1.88423		1.44547	2.08799		1.6554	1.70756		1.66404	1.69507		1.48521	2.98609		1.59804	0.824605					1.58058	1.15889
			1.66722	1.58083		1.66286	1.63092		1.30767	1.8832		1.44639	2.08818		1.65645	1.70789		1.6651	1.69558		1.48616	2.98569		1.59906	0.824749					1.58158	1.16058
			1.66828	1.58131		1.66392	1.63115		1.3085	1.88285		1.44731	2.08773		1.6575	1.70792		1.66616	1.69433		1.4871	2.98475		1.60007	0.824773					1.58259	1.1608
			1.66934	1.58121		1.66497	1.6311		1.30933	1.88274		1.44823	2.08693		1.65855	1.70893		1.66722	1.69308		1.48805	2.9848		1.60109	0.824348					1.58359	1.1602
			1.6704	1.58032		1.66603	1.63128		1.31016	1.88257		1.44915	2.08737		1.65961	1.70889		1.66828	1.69235		1.489	2.98521		1.60211	0.82301					1.5846	1.15992
			1.67146	1.58053		1.66709	1.63007		1.311	1.88211		1.45007	2.08717		1.66066	1.7082		1.66933	1.69196		1.48994	2.98637		1.60312	0.822364					1.5856	1.16054
			1.67252	1.58158		1.66814	1.63018		1.31183	1.88202		1.45099	2.08719		1.66171	1.70769		1.67039	1.69181		1.49089	2.987		1.60414	0.822081					1.58661	1.1606
			1.67358	1.58154		1.6692	1.63019		1.31266	1.88166		1.45191	2.08701		1.66277	1.70727		1.67145	1.69253		1.49183	2.98736		1.60516	0.82209					1.58761	1.16109
			1.67464	1.58172		1.67026	1.63064		1.31349	1.88212		1.45283	2.08678		1.66382	1.70639		1.67251	1.69369		1.49278	2.98709		1.60617	0.821327					1.58862	1.16075
			1.6757	1.58207		1.67131	1.63073		1.31432	1.8829		1.45375	2.0866		1.66487	1.7071		1.67357	1.69415		1.49372	2.98655		1.60719	0.822099					1.58963	1.16034
			1.67676	1.58301		1.67237	1.63058		1.31516	1.88307		1.45467	2.08645		1.66593	1.70604		1.67463	1.69361		1.49467	2.98635		1.60821	0.82294					1.59063	1.16029
			1.67782	1.58275		1.67343	1.63043		1.31599	1.88284		1.45559	2.08684		1.66698	1.70716		1.67569	1.69423		1.49561	2.98678		1.60922	0.821963					1.59164	1.16022
			1.67887	1.58292		1.67449	1.63025		1.31682	1.88306		1.45651	2.08676		1.66803	1.70741		1.67674	1.69454		1.49656	2.98626		1.61024	0.821014					1.59264	1.16105
			1.67993	1.58348		1.67554	1.63044		1.31765	1.88372		1.45743	2.08729		1.66908	1.70806		1.6778	1.69474		1.4975	2.98521		1.61126	0.819852					1.59365	1.16166
			1.681	1.58372		1.6766	1.63076		1.31849	1.88439		1.45835	2.08752		1.67014	1.70939		1.67886	1.69537		1.49845	2.98375		1.61227	0.819082					1.59465	1.16139
			1.68206	1.58335		1.67766	1.63098		1.31932	1.88498		1.45927	2.08639		1.67119	1.70906		1.67992	1.69551		1.49939	2.9835		1.61329	0.818684					1.59566	1.16188
			1.68311	1.58288		1.67871	1.63089		1.32015	1.88566		1.46019	2.08676		1.67224	1.70955		1.68098	1.69642		1.50034	2.98256		1.61431	0.818778					1.59667	1.1625
			1.68417	1.58315		1.67977	1.63143		1.32098	1.88675		1.46111	2.08782		1.67329	1.70919		1.68204	1.69542		1.50128	2.9824		1.61532	0.81971					1.59767	1.16306
			1.68523	1.58295		1.68083	1.63144		1.32181	1.88649		1.46203	2.08796		1.67435	1.70951		1.6831	1.69483		1.50223	2.98291		1.61634	0.819739					1.59868	1.16358
			1.68629	1.58281		1.68189	1.63161		1.32265	1.88605		1.46295	2.08672		1.6754	1.71001		1.68415	1.6955		1.50317	2.9819		1.61736	0.819278					1.59968	1.16271
			1.68735	1.58277		1.68294	1.63176		1.32348	1.88602		1.46387	2.08553		1.67645	1.70958		1.68521	1.69403		1.50412	2.98082		1.61837	0.819593					1.60069	1.16196
			1.68841	1.58317		1.684	1.6323		1.32431	1.88625		1.46479	2.08487		1.67751	1.70987		1.68627	1.69365		1.50507	2.98042		1.61939	0.819212					1.60169	1.16168
			1.68947	1.58347		1.68506	1.63153		1.32515	1.88662		1.46571	2.0842		1.67856	1.71094		1.68733	1.69306		1.50601	2.9801		1.62041	0.819007					1.6027	1.16199
			1.69053	1.58286		1.68611	1.63283		1.32598	1.88705		1.46663	2.0836		1.67961	1.71238		1.68839	1.69196		1.50696	2.97977		1.62142	0.819633					1.6037	1.16223
			1.69159	1.58258		1.68717	1.633		1.32681	1.88741		1.46755	2.08291		1.68067	1.71271		1.68945	1.69264		1.5079	2.97952		1.62244	0.819012					1.60471	1.16358
			1.69265	1.58303		1.68823	1.63376		1.32764	1.88733		1.46847	2.0828		1.68172	1.7122		1.6905	1.69276		1.50885	2.97999		1.62346	0.819692					1.60571	1.16378
			1.69371	1.58223		1.68928	1.63275		1.32847	1.88784		1.46939	2.08221		1.68277	1.71202		1.69156	1.69225		1.50979	2.98106		1.62447	0.820366					1.60672	1.16329
			1.69477	1.58202		1.69034	1.63302		1.32931	1.88723		1.47031	2.08286		1.68382	1.71163		1.69262	1.692		1.51074	2.98117		1.62549	0.820663					1.60773	1.16306
			1.69583	1.58285		1.6914	1.63282		1.33014	1.88637		1.47123	2.08306		1.68488	1.71183		1.69368	1.69161		1.51168	2.98205		1.62651	0.819139					1.60873	1.16294
			1.69689	1.58458		1.69246	1.63285		1.33097	1.88691		1.47215	2.08306		1.68593	1.71236		1.69474	1.69171		1.51263	2.98244		1.62752	0.819302					1.60974	1.16355
			1.69795	1.58408		1.69351	1.63329		1.3318	1.88705		1.47307	2.08361		1.68698	1.71272		1.6958	1.69155		1.51357	2.98267		1.62854	0.820195					1.61074	1.1629
			1.69901	1.58324		1.69457	1.63279		1.33264	1.8871		1.47399	2.08428		1.68804	1.7131		1.69686	1.69059		1.51452	2.98326		1.62955	0.819915					1.61175	1.16323
			1.70007	1.58493		1.69563	1.63201		1.33347	1.88761		1.47491	2.08413		1.68909	1.71403		1.69791	1.69057		1.51546	2.98333		1.63057	0.819793					1.61275	1.16368
			1.70113	1.58449		1.69668	1.63275		1.3343	1.88857		1.47583	2.08288		1.69014	1.71392		1.69897	1.69134		1.51641	2.98313		1.63159	0.820271					1.61376	1.16342
			1.70219	1.58442		1.69774	1.63378		1.33513	1.88914		1.47675	2.08317		1.6912	1.7151		1.70003	1.69139		1.51735	2.98202		1.6326	0.818698					1.61476	1.16384
			1.70325	1.58458		1.6988	1.634		1.33596	1.88938		1.47767	2.08287		1.69225	1.71535		1.70109	1.69146		1.5183	2.98197		1.63362	0.818438					1.61577	1.16459
			1.70431	1.58471		1.69986	1.6356		1.3368	1.89		1.47859	2.08169		1.6933	1.71501		1.70215	1.69097		1.51924	2.98164		1.63464	0.818897					1.61678	1.16508
			1.70537	1.58614		1.70091	1.63504		1.33763	1.89		1.47951	2.08187		1.69435	1.71574		1.70321	1.69128		1.52019	2.98077		1.63565	0.819238					1.61778	1.16428
			1.70643	1.58581		1.70197	1.63533		1.33846	1.88942		1.48043	2.08117		1.69541	1.71612		1.70426	1.69101		1.52113	2.981		1.63667	0.819395					1.61879	1.16451
			1.70749	1.58587		1.70303	1.63437		1.33929	1.88877		1.48135	2.08087		1.69646	1.71582		1.70532	1.6908		1.52208	2.98096		1.63769	0.819038					1.61979	1.16519
			1.70855	1.58523		1.70409	1.63465		1.34013	1.88863		1.48227	2.08038		1.69751	1.71521		1.70638	1.69078		1.52303	2.9806		1.6387	0.818919					1.6208	1.16489
			1.70961	1.5852		1.70514	1.63446		1.34096	1.88842		1.48319	2.07903		1.69857	1.71471		1.70744	1.6912		1.52397	2.98012		1.63972	0.818955					1.6218	1.16466
			1.71067	1.58468		1.7062	1.63447		1.34179	1.88899		1.48411	2.07855		1.69962	1.71454		1.7085	1.69273		1.52492	2.98027		1.64074	0.820178					1.62281	1.16288
			1.71173	1.58565		1.70726	1.63515		1.34262	1.88917		1.48503	2.07823		1.70067	1.7156		1.70956	1.69314		1.52586	2.97951		1.64175	0.820336					1.62381	1.16178
			1.71279	1.58453		1.70831	1.63523		1.34345	1.89006		1.48595	2.07763		1.70172	1.71649		1.71061	1.6928		1.52681	2.97979		1.64277	0.820302					1.62482	1.16152
			1.71385	1.58373		1.70937	1.63565		1.34429	1.88973		1.48687	2.07826		1.70278	1.71781		1.71167	1.6931		1.52775	2.97935		1.64379	0.820463					1.62583	1.16065
			1.7149	1.58341		1.71043	1.63575		1.34512	1.88938		1.48779	2.07931		1.70383	1.71914		1.71273	1.69169		1.5287	2.97908		1.6448	0.821356					1.62683	1.16042
			1.71596	1.58412		1.71148	1.63583		1.34595	1.88923		1.48871	2.07892		1.70488	1.71926		1.71379	1.69211		1.52964	2.97844		1.64582	0.820523					1.62784	1.16052
			1.71702	1.58296		1.71254	1.6354		1.34678	1.88953		1.48963	2.07922		1.70594	1.71981		1.71485	1.69162		1.53059	2.9773		1.64684	0.820402					1.62884	1.16018
			1.71808	1.58304		1.7136	1.63531		1.34762	1.88971		1.49055	2.07906		1.70699	1.71923		1.71591	1.69177		1.53153	2.97564		1.64785	0.820729					1.62985	1.1601
			1.71914	1.58376		1.71466	1.63527		1.34845	1.88953		1.49147	2.0792		1.70804	1.71902		1.71697	1.69089		1.53248	2.97517		1.64887	0.821057					1.63085	1.16023
			1.7202	1.58326		1.71571	1.63528		1.34928	1.89035		1.49239	2.0793		1.7091	1.71831		1.71802	1.68892		1.53342	2.97493		1.64989	0.820611					1.63186	1.16085
			1.72126	1.58266		1.71677	1.63445		1.35011	1.89077		1.49331	2.07931		1.71015	1.71772		1.71908	1.68846		1.53437	2.97448		1.6509	0.820634					1.63286	1.16079
			1.72232	1.58216		1.71783	1.63323		1.35095	1.89084		1.49423	2.07895		1.7112	1.71625		1.72014	1.68791		1.53531	2.97501		1.65192	0.820747					1.63387	1.16092
			1.72338	1.58128		1.71888	1.63408		1.35178	1.89053		1.49515	2.0795		1.71225	1.71611		1.7212	1.68768		1.53626	2.9755		1.65294	0.821521					1.63487	1.15972
			1.72444	1.58147		1.71994	1.63459		1.35261	1.891		1.49607	2.07942		1.71331	1.71535		1.72226	1.68645		1.5372	2.97567		1.65395	0.821389					1.63588	1.16113
			1.7255	1.58028		1.721	1.63469		1.35344	1.89101		1.49699	2.07926		1.71436	1.71505		1.72332	1.68657		1.53815	2.97623		1.65497	0.820623					1.63688	1.1601
			1.72656	1.57947		1.72206	1.63387		1.35427	1.89108		1.49791	2.07902		1.71541	1.71412		1.72438	1.68675		1.5391	2.97696		1.65599	0.820212					1.63789	1.15969
			1.72762	1.57925		1.72311	1.63376		1.35511	1.8921		1.49883	2.07964		1.71646	1.71253		1.72543	1.68765		1.54004	2.97771		1.657	0.81985					1.6389	1.1587
			1.72868	1.57906		1.72417	1.63399		1.35594	1.89221		1.49975	2.08045		1.71752	1.71206		1.72649	1.68708		1.54099	2.97772		1.65802	0.819331					1.6399	1.15739
			1.72974	1.57956		1.72523	1.6347		1.35677	1.89197		1.50067	2.08059		1.71857	1.71204		1.72755	1.68803		1.54193	2.97859		1.65903	0.819311					1.64091	1.15741
			1.7308	1.57989		1.72629	1.63505		1.3576	1.89259		1.50159	2.08041		1.71962	1.71091		1.72861	1.68816		1.54288	2.97911		1.66005	0.819874					1.64191	1.15746
			1.73186	1.58002		1.72734	1.63445		1.35844	1.89263		1.50251	2.07945		1.72068	1.71004		1.72967	1.68877		1.54382	2.97873		1.66107	0.819985					1.64292	1.15728
			1.73292	1.58068		1.7284	1.63346		1.35927	1.89212		1.50343	2.07914		1.72173	1.70843		1.73073	1.68891		1.54477	2.97895		1.66208	0.820589					1.64392	1.15716
			1.73398	1.58062		1.72946	1.63327		1.3601	1.89166		1.50435	2.07916		1.72278	1.70832		1.73178	1.68879		1.54571	2.97983		1.6631	0.820374					1.64493	1.15776
			1.73504	1.58024		1.73051	1.63345		1.36093	1.89117		1.50527	2.07968		1.72384	1.70878		1.73284	1.68811		1.54666	2.97923		1.66412	0.821816					1.64593	1.15699
			1.7361	1.58091		1.73157	1.63471		1.36176	1.89089		1.50619	2.08011		1.72489	1.70852		1.7339	1.68844		1.5476	2.97954		1.66513	0.822169					1.64694	1.15735
			1.73716	1.58055		1.73263	1.63456		1.3626	1.89065		1.50711	2.08117		1.72594	1.70706		1.73496	1.68823		1.54855	2.97918		1.66615	0.821585					1.64795	1.15789
			1.73822	1.57925		1.73368	1.63432		1.36343	1.89094		1.50803	2.08166		1.727	1.70683		1.73602	1.68804		1.54949	2.97873		1.66717	0.821061					1.64895	1.1571
			1.73928	1.57989		1.73474	1.63372		1.36426	1.89071		1.50895	2.08227		1.72805	1.70617		1.73708	1.68823		1.55044	2.97879		1.66818	0.822206					1.64996	1.15716
			1.74034	1.58038		1.7358	1.63418		1.36509	1.89069		1.50987	2.08285		1.7291	1.70661		1.73814	1.68879		1.55139	2.97824		1.6692	0.821585					1.65096	1.15694
			1.7414	1.57977		1.73686	1.63451		1.36593	1.89042		1.51079	2.08362		1.73015	1.7057		1.7392	1.68769		1.55233	2.97774		1.67022	0.820302					1.65197	1.15654
			1.74246	1.57998		1.73791	1.63478		1.36676	1.88998		1.51171	2.08397		1.73121	1.70489		1.74025	1.68672		1.55327	2.97672		1.67123	0.819879					1.65297	1.15651
			1.74352	1.57967		1.73897	1.63356		1.36759	1.88967		1.51263	2.08387		1.73226	1.70441		1.74131	1.68674		1.55422	2.97603		1.67225	0.819705					1.65398	1.15604
			1.74458	1.57991		1.74003	1.63191		1.36842	1.88875		1.51355	2.08406		1.73331	1.70417		1.74237	1.68555		1.55517	2.97629		1.67327	0.819817					1.65498	1.1562
			1.74564	1.57918		1.74108	1.63015		1.36926	1.88831		1.51447	2.084		1.73436	1.70427		1.74343	1.68569		1.55611	2.97656		1.67428	0.820504					1.65599	1.15587
			1.7467	1.57764		1.74214	1.62949		1.37009	1.88731		1.51539	2.08353		1.73542	1.70467		1.74449	1.68577		1.55706	2.97661		1.6753	0.821203					1.65699	1.15475
			1.74776	1.57715		1.7432	1.62981		1.37092	1.8875		1.51631	2.08266		1.73647	1.70485		1.74555	1.68665		1.558	2.97712		1.67632	0.82106					1.658	1.15463
			1.74882	1.57771		1.74426	1.62933		1.37175	1.88852		1.51723	2.08298		1.73752	1.70609		1.7466	1.68628		1.55895	2.97785		1.67733	0.820994					1.65901	1.15496
			1.74988	1.57755		1.74531	1.62986		1.37258	1.88809		1.51815	2.08251		1.73858	1.706		1.74766	1.68593		1.55989	2.97832		1.67835	0.82102					1.66001	1.15499
			1.75093	1.5765		1.74637	1.63001		1.37342	1.88791		1.51907	2.08277		1.73963	1.70629		1.74872	1.68618		1.56084	2.97781		1.67937	0.820723					1.66102	1.15491
			1.75199	1.57701		1.74743	1.63047		1.37425	1.88786		1.51999	2.08303		1.74068	1.70615		1.74978	1.68575		1.56178	2.97746		1.68038	0.821336					1.66202	1.1545
			1.75305	1.57622		1.74848	1.63056		1.37508	1.88695		1.52091	2.08326		1.74174	1.70628		1.75084	1.68529		1.56273	2.97716		1.6814	0.821987					1.66303	1.15421
			1.75411	1.57682		1.74954	1.63		1.37591	1.88651		1.52183	2.08348		1.74279	1.70623		1.7519	1.68508		1.56367	2.97707		1.68241	0.821391					1.66403	1.15447
			1.75517	1.57779		1.7506	1.63049		1.37675	1.88618		1.52275	2.08323		1.74384	1.70574		1.75296	1.68505		1.56462	2.97718		1.68343	0.820469					1.66504	1.15566
			1.75623	1.57818		1.75166	1.62994		1.37758	1.88571		1.52367	2.08303		1.74489	1.70459		1.75401	1.68612		1.56556	2.97836		1.68445	0.82047					1.66604	1.15518
			1.75729	1.57723		1.75271	1.63053		1.37841	1.8851		1.52459	2.08318		1.74595	1.70289		1.75507	1.68489		1.56651	2.97911		1.68546	0.820057					1.66705	1.15451
			1.75835	1.57634		1.75377	1.63001		1.37924	1.88387		1.52551	2.08273		1.747	1.70212		1.75613	1.68457		1.56746	2.97905		1.68648	0.819487					1.66806	1.15464
			1.75941	1.57567		1.75483	1.6297		1.38007	1.88356		1.52643	2.08211		1.74805	1.70138		1.75719	1.68444		1.5684	2.97903		1.6875	0.820316					1.66906	1.15506
			1.76047	1.57448		1.75588	1.62916		1.38091	1.88425		1.52735	2.082		1.74911	1.70198		1.75825	1.68517		1.56934	2.97907		1.68851	0.82032					1.67007	1.15387
			1.76153	1.57412		1.75694	1.62958		1.38174	1.88498		1.52827	2.08308		1.75016	1.70364		1.75931	1.68596		1.57029	2.97974		1.68953	0.820851					1.67107	1.15453
			1.76259	1.57403		1.758	1.63018		1.38257	1.88525		1.52919	2.08162		1.75121	1.7041		1.76036	1.6865		1.57124	2.98057		1.69055	0.820491					1.67208	1.15532
			1.76365	1.57428		1.75906	1.63134		1.3834	1.88433		1.53011	2.08232		1.75226	1.70401		1.76142	1.68677		1.57218	2.98127		1.69156	0.820595					1.67308	1.15419
			1.76471	1.57311		1.76011	1.6317		1.38424	1.88396		1.53103	2.08323		1.75332	1.70514		1.76248	1.6863		1.57313	2.98231		1.69258	0.820791					1.67409	1.15415
			1.76577	1.57273		1.76117	1.63083		1.38507	1.88369		1.53195	2.0832		1.75437	1.70482		1.76354	1.68666		1.57407	2.98152		1.6936	0.821956					1.67509	1.15469
			1.76683	1.57313		1.76223	1.63071		1.3859	1.8844		1.53287	2.08329		1.75542	1.70528		1.7646	1.68651		1.57502	2.98146		1.69461	0.822908					1.6761	1.15439
			1.76789	1.57269		1.76328	1.63163		1.38673	1.88523		1.53379	2.08333		1.75648	1.70631		1.76566	1.68626		1.57596	2.98203		1.69563	0.824043					1.67711	1.1544
			1.76895	1.57265		1.76434	1.63292		1.38756	1.88587		1.53471	2.08402		1.75753	1.70798		1.76672	1.68479		1.57691	2.982		1.69665	0.82518					1.67811	1.15466
			1.77001	1.5732		1.7654	1.63338		1.3884	1.88552		1.53563	2.08408		1.75858	1.71018		1.76777	1.68417		1.57785	2.98229		1.69766	0.825337					1.67912	1.15435
			1.77107	1.57345		1.76646	1.63314		1.38923	1.88501		1.53655	2.08367		1.75964	1.71119		1.76883	1.68451		1.5788	2.98222		1.69868	0.825089					1.68012	1.15497
			1.77213	1.57318		1.76751	1.63166		1.39006	1.88479		1.53747	2.08326		1.76069	1.71264		1.76989	1.68382		1.57974	2.98159		1.6997	0.825233					1.68113	1.15571
			1.77319	1.57297		1.76857	1.63174		1.39089	1.88401		1.53839	2.08385		1.76174	1.71441		1.77095	1.6835		1.58069	2.98209		1.70071	0.825154					1.68213	1.15581
			1.77425	1.57283		1.76963	1.63183		1.39173	1.88404		1.53931	2.084		1.76279	1.7144		1.77201	1.68334		1.58163	2.98192		1.70173	0.824212					1.68314	1.1562
			1.77531	1.57302		1.77068	1.63187		1.39256	1.88339		1.54023	2.0842		1.76385	1.71527		1.77307	1.68299		1.58258	2.98154		1.70275	0.824493					1.68414	1.157
			1.77637	1.57227		1.77174	1.63251		1.39339	1.88322		1.54115	2.08357		1.7649	1.71605		1.77412	1.6834		1.58353	2.9817		1.70376	0.824197					1.68515	1.15668
			1.77743	1.57121		1.7728	1.63183		1.39422	1.88327		1.54207	2.08276		1.76595	1.71696		1.77518	1.68371		1.58447	2.98133		1.70478	0.823898					1.68616	1.15618
			1.77849	1.57091		1.77385	1.63218		1.39505	1.88377		1.54299	2.08268		1.76701	1.71798		1.77624	1.68359		1.58542	2.98111		1.7058	0.823619					1.68716	1.15559
			1.77955	1.57163		1.77491	1.63281		1.39589	1.88401		1.54391	2.08314		1.76806	1.71894		1.7773	1.68374		1.58636	2.98075		1.70681	0.823713					1.68817	1.15516
			1.78061	1.57109		1.77597	1.63321		1.39672	1.88341		1.54483	2.08282		1.76911	1.71895		1.77836	1.68426		1.58731	2.98058		1.70783	0.824083					1.68917	1.15414
			1.78167	1.57136		1.77703	1.63359		1.39755	1.88345		1.54575	2.08338		1.77016	1.7199		1.77942	1.68439		1.58825	2.98163		1.70885	0.824643					1.69018	1.15454
			1.78273	1.57147		1.77808	1.63335		1.39838	1.88371		1.54667	2.08384		1.77122	1.71989		1.78048	1.68402		1.5892	2.98363		1.70986	0.824845					1.69118	1.15451
			1.78378	1.57152		1.77914	1.63334		1.39922	1.88324		1.54759	2.08523		1.77227	1.72062		1.78154	1.6841		1.59014	2.984		1.71088	0.825126					1.69219	1.1548
			1.78485	1.57225		1.7802	1.63277		1.40005	1.88316		1.54851	2.08433		1.77332	1.72188		1.78259	1.68308		1.59109	2.98426		1.71189	0.824405					1.69319	1.15482
			1.78591	1.57246		1.78126	1.63316		1.40088	1.88276		1.54943	2.08398		1.77438	1.72279		1.78365	1.68283		1.59203	2.98497		1.71291	0.824242					1.6942	1.1551
			1.78696	1.572		1.78231	1.63461		1.40171	1.88264		1.55035	2.08406		1.77543	1.7238		1.78471	1.68228		1.59298	2.98586		1.71393	0.825381					1.69521	1.1547
			1.78802	1.57254		1.78337	1.63557		1.40254	1.88308		1.55127	2.08393		1.77648	1.72399		1.78577	1.68145		1.59392	2.98638		1.71494	0.8251					1.69621	1.15434
			1.78908	1.57255		1.78443	1.63518		1.40338	1.88303		1.55219	2.08383		1.77754	1.72352		1.78683	1.68058		1.59487	2.98622		1.71596	0.824529					1.69722	1.15468
			1.79014	1.57282		1.78548	1.63518		1.40421	1.88262		1.55311	2.08274		1.77859	1.72407		1.78789	1.67924		1.59581	2.98744		1.71698	0.824525					1.69822	1.15597
			1.7912	1.57305		1.78654	1.63525		1.40504	1.88266		1.55403	2.08224		1.77964	1.72392		1.78894	1.67833		1.59676	2.98812		1.71799	0.824532					1.69923	1.15611
			1.79226	1.57461		1.7876	1.6347		1.40587	1.8833		1.55495	2.08209		1.78069	1.72452		1.79	1.67685		1.5977	2.98716		1.71901	0.823784					1.70023	1.15573
			1.79332	1.57465		1.78866	1.63361		1.40671	1.88374		1.55587	2.08195		1.78175	1.72383		1.79106	1.67642		1.59865	2.98591		1.72003	0.822096					1.70124	1.15552
			1.79438	1.57589		1.78971	1.63294		1.40754	1.88483		1.55679	2.08162		1.7828	1.7236		1.79212	1.67668		1.59959	2.98471		1.72104	0.822664					1.70224	1.15536
			1.79544	1.57531		1.79077	1.63225		1.40837	1.88611		1.55771	2.08223		1.78385	1.72279		1.79318	1.67694		1.60054	2.98474		1.72206	0.822342					1.70325	1.15593
			1.7965	1.57459		1.79183	1.63261		1.4092	1.88597		1.55863	2.08266		1.78491	1.72311		1.79424	1.67771		1.60149	2.98492		1.72308	0.821846					1.70425	1.15597
			1.79756	1.57345		1.79288	1.63239		1.41004	1.88697		1.55955	2.08288		1.78596	1.72345		1.7953	1.67747		1.60243	2.98535		1.72409	0.821913					1.70526	1.15675
			1.79862	1.57418		1.79394	1.63196		1.41087	1.88778		1.56047	2.08331		1.78701	1.72385		1.79635	1.67763		1.60338	2.98573		1.72511	0.822199					1.70626	1.15631
			1.79968	1.57424		1.795	1.63235		1.4117	1.88791		1.56139	2.08371		1.78806	1.72463		1.79741	1.67795		1.60432	2.98603		1.72613	0.822793					1.70727	1.15586
			1.80074	1.57489		1.79605	1.634		1.41253	1.88732		1.56231	2.08448		1.78912	1.72441		1.79847	1.6778		1.60527	2.98644		1.72714	0.823452					1.70828	1.15709
			1.8018	1.57534		1.79711	1.6348		1.41336	1.88687		1.56323	2.08553		1.79017	1.72521		1.79953	1.67813		1.60621	2.98664		1.72816	0.822819					1.70928	1.15774
			1.80286	1.57481		1.79817	1.63479		1.4142	1.8878		1.56415	2.08583		1.79122	1.72548		1.80059	1.67803		1.60716	2.98571		1.72918	0.8224					1.71029	1.15786
			1.80392	1.57482		1.79923	1.63459		1.41503	1.88871		1.56507	2.08629		1.79228	1.72529		1.80165	1.67744		1.6081	2.98501		1.73019	0.821869					1.71129	1.15851
			1.80498	1.57523		1.80028	1.63483		1.41586	1.88907		1.56599	2.08697		1.79333	1.72609		1.80271	1.67657		1.60905	2.98487		1.73121	0.821007					1.7123	1.15948
			1.80604	1.57613		1.80134	1.6338		1.41669	1.89019		1.56691	2.08715		1.79438	1.72634		1.80376	1.67639		1.60999	2.98455		1.73223	0.820919					1.7133	1.15759
			1.8071	1.57792		1.8024	1.63391		1.41753	1.89029		1.56783	2.08784		1.79543	1.72625		1.80482	1.67743		1.61094	2.98488		1.73324	0.820955					1.71431	1.15717
			1.80816	1.57818		1.80346	1.63327		1.41836	1.88967		1.56875	2.08796		1.79649	1.72619		1.80588	1.67718		1.61188	2.98427		1.73426	0.821799					1.71531	1.15724
			1.80922	1.5787		1.80451	1.63291		1.41919	1.89032		1.56967	2.0879		1.79754	1.72536		1.80694	1.67837		1.61283	2.98347		1.73528	0.82135					1.71632	1.15592
			1.81028	1.57923		1.80557	1.63242		1.42002	1.89064		1.57059	2.08765		1.79859	1.72556		1.808	1.67778		1.61377	2.9827		1.73629	0.821179					1.71733	1.15558
			1.81134	1.57955		1.80663	1.63232		1.42085	1.89044		1.57151	2.08735		1.79965	1.72454		1.80906	1.67968		1.61472	2.98204		1.73731	0.8214					1.71833	1.15673
			1.8124	1.57841		1.80768	1.6325		1.42169	1.89067		1.57243	2.08725		1.8007	1.72306		1.81011	1.67892		1.61566	2.98241		1.73833	0.821348					1.71934	1.15675
			1.81346	1.57768		1.80874	1.63245		1.42252	1.88933		1.57335	2.08772		1.80175	1.72226		1.81117	1.67788		1.61661	2.9826		1.73934	0.821657					1.72034	1.15677
			1.81452	1.57778		1.8098	1.63197		1.42335	1.88793		1.57427	2.0873		1.8028	1.72146		1.81223	1.67796		1.61756	2.98273		1.74036	0.822583					1.72135	1.15607
			1.81558	1.57825		1.81085	1.63203		1.42418	1.88738		1.57519	2.08722		1.80386	1.72138		1.81329	1.67782		1.6185	2.98194		1.74137	0.822456					1.72235	1.15583
			1.81664	1.57773		1.81191	1.63204		1.42502	1.88764		1.57611	2.08638		1.80491	1.72246		1.81435	1.67743		1.61945	2.98045		1.74239	0.822219					1.72336	1.15551
			1.8177	1.57791		1.81297	1.63126		1.42585	1.88697		1.57703	2.08619		1.80596	1.7212		1.81541	1.67784		1.62039	2.98011		1.74341	0.822363					1.72436	1.1545
			1.81875	1.57891		1.81403	1.6309		1.42668	1.88656		1.57795	2.08661		1.80702	1.72058		1.81646	1.6771		1.62134	2.98053		1.74442	0.822369					1.72537	1.15351
			1.81981	1.57829		1.81508	1.63071		1.42751	1.88565		1.57887	2.08661		1.80807	1.72038		1.81752	1.67582		1.62228	2.97965		1.74544	0.82236					1.72637	1.15267
			1.82088	1.57779		1.81614	1.63		1.42835	1.88507		1.57979	2.08539		1.80912	1.72058		1.81858	1.67593		1.62323	2.97988		1.74646	0.821706					1.72738	1.15324
			1.82193	1.57749		1.8172	1.63037		1.42918	1.88472		1.58071	2.08456		1.81018	1.72022		1.81964	1.67646		1.62417	2.98007		1.74747	0.821124					1.72839	1.15378
			1.82299	1.57758		1.81825	1.62996		1.43001	1.88513		1.58163	2.08425		1.81123	1.71935		1.8207	1.67565		1.62512	2.98017		1.74849	0.820477					1.72939	1.15385
			1.82405	1.578		1.81931	1.62964		1.43084	1.88635		1.58255	2.08379		1.81228	1.71913		1.82176	1.67715		1.62606	2.97914		1.74951	0.820118					1.7304	1.15365
			1.82511	1.57815		1.82037	1.62982		1.43168	1.88626		1.58347	2.08509		1.81333	1.71962		1.82282	1.67812		1.62701	2.97869		1.75052	0.819445					1.7314	1.153
			1.82617	1.5787		1.82143	1.62998		1.43251	1.88653		1.58439	2.08582		1.81439	1.71799		1.82387	1.67831		1.62795	2.97878		1.75154	0.818623					1.73241	1.1532
			1.82723	1.57922		1.82248	1.63102		1.43334	1.88627		1.58531	2.08675		1.81544	1.71702		1.82493	1.67796		1.6289	2.97822		1.75256	0.818657					1.73341	1.15294
			1.82829	1.57963		1.82354	1.63088		1.43417	1.88656		1.58623	2.08711		1.81649	1.71632		1.82599	1.67771		1.62984	2.97735		1.75357	0.819775					1.73442	1.15175
			1.82935	1.57913		1.8246	1.62983		1.435	1.88704		1.58715	2.08644		1.81755	1.71649		1.82705	1.67767		1.63079	2.97521		1.75459	0.819952					1.73542	1.1518
			1.83041	1.57889		1.82565	1.62964		1.43584	1.8873		1.58807	2.08571		1.8186	1.71637		1.82811	1.67745		1.63173	2.97543		1.75561	0.818951					1.73643	1.15286
			1.83147	1.5781		1.82671	1.63008		1.43667	1.88688		1.58899	2.08501		1.81965	1.71626		1.82917	1.6781		1.63268	2.97605		1.75662	0.818193					1.73744	1.15232
			1.83253	1.57773		1.82777	1.6307		1.4375	1.88681		1.58991	2.08518		1.82071	1.71515		1.83022	1.6781		1.63363	2.97506		1.75764	0.818841					1.73844	1.15227
			1.83359	1.57706		1.82882	1.63061		1.43833	1.88646		1.59083	2.08538		1.82176	1.71538		1.83128	1.67859		1.63457	2.97332		1.75866	0.818134					1.73945	1.15208
			1.83465	1.57675		1.82988	1.63159		1.43917	1.88499		1.59175	2.08481		1.82281	1.7154		1.83234	1.679		1.63552	2.97226		1.75967	0.818232					1.74045	1.1524
			1.83571	1.57602		1.83094	1.63151		1.44	1.8849		1.59267	2.08478		1.82386	1.7157		1.8334	1.67885		1.63646	2.97303		1.76069	0.818787					1.74146	1.15228
			1.83677	1.57678		1.832	1.63164		1.44083	1.88483		1.59359	2.08442		1.82492	1.71591		1.83446	1.67823		1.63741	2.9733		1.76171	0.820467					1.74246	1.1528
			1.83783	1.57757		1.83305	1.63104		1.44166	1.88454		1.59451	2.08452		1.82597	1.71529		1.83552	1.67741		1.63835	2.97234		1.76272	0.81986					1.74347	1.1536
			1.83889	1.57812		1.83411	1.63133		1.44249	1.88413		1.59543	2.08537		1.82702	1.71439		1.83658	1.67616		1.6393	2.97262		1.76374	0.818934					1.74447	1.15266
			1.83995	1.57778		1.83517	1.63238		1.44333	1.88377		1.59635	2.0864		1.82808	1.7144		1.83763	1.67527		1.64024	2.9731		1.76476	0.819091					1.74548	1.15244
			1.84101	1.57822		1.83622	1.63358		1.44416	1.88359		1.59727	2.0862		1.82913	1.71454		1.83869	1.67524		1.64119	2.97385		1.76577	0.819063					1.74649	1.15114
			1.84207	1.5783		1.83728	1.63287		1.44499	1.8841		1.59819	2.08599		1.83018	1.71505		1.83975	1.67518		1.64213	2.974		1.76679	0.819166					1.74749	1.15091
			1.84313	1.57819		1.83834	1.63294		1.44582	1.88394		1.59911	2.08647		1.83123	1.7155		1.84081	1.67576		1.64308	2.97343		1.76781	0.819034					1.7485	1.15116
			1.84419	1.57864		1.8394	1.63164		1.44666	1.88323		1.60003	2.08689		1.83229	1.71509		1.84187	1.67615		1.64402	2.97344		1.76882	0.81827					1.7495	1.15135
			1.84525	1.57903		1.84045	1.63136		1.44749	1.88376		1.60095	2.08668		1.83334	1.71431		1.84293	1.67699		1.64497	2.9743		1.76984	0.817687					1.75051	1.15138
			1.84631	1.57799		1.84151	1.63071		1.44832	1.88403		1.60187	2.08596		1.83439	1.71352		1.84399	1.67894		1.64591	2.97487		1.77086	0.817686					1.75151	1.15118
			1.84737	1.57705		1.84257	1.63061		1.44915	1.88335		1.60279	2.08574		1.83545	1.71338		1.84504	1.67917		1.64686	2.97434		1.77187	0.818561					1.75252	1.15001
			1.84843	1.57733		1.84363	1.63159		1.44999	1.88261		1.60371	2.08513		1.8365	1.71289		1.8461	1.67823		1.6478	2.97416		1.77289	0.818145					1.75352	1.14881
			1.84949	1.57772		1.84468	1.6312		1.45082	1.88265		1.60463	2.08459		1.83755	1.71277		1.84716	1.67778		1.64875	2.97477		1.77391	0.818057					1.75453	1.14789
			1.85055	1.57747		1.84574	1.63175		1.45165	1.88183		1.60555	2.08419		1.83861	1.7137		1.84822	1.67659		1.64969	2.97481		1.77492	0.817146					1.75554	1.14805
			1.85161	1.57749		1.8468	1.63133		1.45248	1.88149		1.60647	2.08362		1.83966	1.7124		1.84928	1.67755		1.65064	2.97404		1.77594	0.81671					1.75654	1.14788
			1.85267	1.57643		1.84785	1.63074		1.45331	1.88156		1.60739	2.08336		1.84071	1.71245		1.85034	1.67817		1.65159	2.97429		1.77696	0.816071					1.75755	1.14675
			1.85373	1.57766		1.84891	1.62959		1.45415	1.88176		1.60831	2.08296		1.84176	1.71244		1.85139	1.67893		1.65253	2.97421		1.77797	0.815448					1.75855	1.14707
			1.85478	1.57801		1.84997	1.62963		1.45498	1.88191		1.60923	2.08158		1.84282	1.71331		1.85245	1.68127		1.65348	2.97311		1.77899	0.814299					1.75956	1.1459
			1.85584	1.57817		1.85102	1.6299		1.45581	1.88078		1.61015	2.08209		1.84387	1.71423		1.85351	1.68172		1.65442	2.97293		1.78001	0.813438					1.76056	1.14539
			1.8569	1.57855		1.85208	1.62974		1.45664	1.88043		1.61107	2.08176		1.84492	1.71404		1.85457	1.68206		1.65537	2.97292		1.78102	0.813753					1.76157	1.14531
			1.85796	1.57845		1.85314	1.62976		1.45748	1.88009		1.61199	2.08224		1.84597	1.71315		1.85563	1.68158		1.65631	2.97323		1.78204	0.812397					1.76257	1.14557
			1.85902	1.57935		1.8542	1.62943		1.45831	1.87964		1.61291	2.08318		1.84703	1.71333		1.85669	1.68132		1.65726	2.97347		1.78305	0.81211					1.76358	1.14554
			1.86008	1.57938		1.85525	1.62963		1.45914	1.87902		1.61383	2.08339		1.84808	1.71374		1.85775	1.68187		1.6582	2.97247		1.78407	0.811806					1.76459	1.14509
			1.86114	1.57876		1.85631	1.62973		1.45997	1.87979		1.61475	2.08248		1.84913	1.71326		1.85881	1.68322		1.65915	2.972		1.78509	0.810948					1.76559	1.14573
			1.8622	1.57896		1.85737	1.62986		1.4608	1.87919		1.61567	2.08269		1.85019	1.71366		1.85986	1.68341		1.66009	2.97137		1.7861	0.810764					1.7666	1.14618
			1.86326	1.57993		1.85842	1.63043		1.46164	1.87846		1.61658	2.08274		1.85124	1.71259		1.86092	1.68225		1.66104	2.97167		1.78712	0.811357					1.7676	1.14799
			1.86432	1.57876		1.85948	1.63078		1.46247	1.87887		1.6175	2.08264		1.85229	1.71319		1.86198	1.68132		1.66198	2.97202		1.78814	0.812002					1.76861	1.14821
			1.86538	1.57817		1.86054	1.63132		1.4633	1.87963		1.61843	2.08315		1.85335	1.71337		1.86304	1.68116		1.66293	2.97147		1.78915	0.812667					1.76961	1.14774
			1.86644	1.57785		1.8616	1.63137		1.46413	1.88089		1.61935	2.08352		1.8544	1.71265		1.8641	1.68055		1.66387	2.97123		1.79017	0.812599					1.77062	1.14768
			1.8675	1.57686		1.86265	1.63077		1.46497	1.88223		1.62027	2.08367		1.85545	1.71206		1.86516	1.68033		1.66482	2.97051		1.79119	0.812057					1.77162	1.14707
			1.86856	1.57587		1.86371	1.63127		1.4658	1.8828		1.62119	2.08465		1.85651	1.71236		1.86621	1.68054		1.66576	2.9705		1.7922	0.811507					1.77263	1.14679
			1.86962	1.5745		1.86477	1.63108		1.46663	1.88329		1.6221	2.08593		1.85756	1.71046		1.86727	1.68175		1.66671	2.97012		1.79322	0.811137					1.77363	1.14657
			1.87068	1.57364		1.86583	1.63126		1.46746	1.88319		1.62302	2.08616		1.85861	1.71		1.86833	1.6815		1.66766	2.97144		1.79424	0.811085					1.77464	1.14717
			1.87174	1.5728		1.86688	1.63207		1.46829	1.8834		1.62394	2.08672		1.85966	1.70895		1.86939	1.68212		1.6686	2.97242		1.79525	0.811691					1.77564	1.14817
			1.8728	1.57333		1.86794	1.63186		1.46913	1.88439		1.62487	2.08602		1.86072	1.7094		1.87045	1.68147		1.66955	2.97323		1.79627	0.81183					1.77665	1.14866
			1.87386	1.57304		1.869	1.63199		1.46996	1.8842		1.62579	2.08643		1.86177	1.70866		1.87151	1.68209		1.67049	2.9733		1.79729	0.811553					1.77766	1.14785
			1.87492	1.57258		1.87005	1.63225		1.47079	1.88334		1.62671	2.08529		1.86282	1.70863		1.87257	1.68256		1.67144	2.97331		1.7983	0.811982					1.77866	1.14781
			1.87598	1.57261		1.87111	1.63282		1.47162	1.88405		1.62763	2.08405		1.86387	1.70844		1.87362	1.6821		1.67238	2.97413		1.79932	0.812004					1.77967	1.14872
			1.87704	1.57411		1.87217	1.63241		1.47246	1.88358		1.62854	2.0851		1.86493	1.7079		1.87468	1.68217		1.67333	2.97347		1.80034	0.812634					1.78067	1.14844
			1.8781	1.57425		1.87322	1.63271		1.47329	1.88417		1.62946	2.08564		1.86598	1.7074		1.87574	1.68209		1.67427	2.97379		1.80135	0.812243					1.78168	1.14817
			1.87916	1.57363		1.87428	1.63302		1.47412	1.88436		1.63038	2.08577		1.86703	1.70759		1.8768	1.68282		1.67522	2.97397		1.80237	0.811358					1.78268	1.14835
			1.88022	1.57248		1.87534	1.63322		1.47495	1.88525		1.63131	2.08567		1.86809	1.70752		1.87786	1.68394		1.67616	2.97463		1.80339	0.811456					1.78369	1.14788
			1.88128	1.57238		1.8764	1.63163		1.47578	1.88555		1.63223	2.08561		1.86914	1.70757		1.87892	1.68457		1.67711	2.97503		1.8044	0.81114					1.78469	1.14637
			1.88234	1.57249		1.87745	1.62977		1.47662	1.88499		1.63315	2.0862		1.87019	1.70739		1.87997	1.6856		1.67805	2.97448		1.80542	0.81199					1.7857	1.14627
			1.8834	1.57238		1.87851	1.62884		1.47745	1.88445		1.63407	2.08725		1.87125	1.70765		1.88103	1.68495		1.679	2.97371		1.80644	0.811319					1.78671	1.14668
			1.88446	1.57312		1.87957	1.62841		1.47828	1.88383		1.63498	2.08714		1.8723	1.7081		1.88209	1.685		1.67994	2.97376		1.80745	0.810881					1.78771	1.14716
			1.88552	1.57251		1.88062	1.62842		1.47911	1.88358		1.6359	2.08754		1.87335	1.70697		1.88315	1.68418		1.68089	2.97417		1.80847	0.811499					1.78872	1.14802
			1.88658	1.57324		1.88168	1.62846		1.47995	1.88433		1.63682	2.08759		1.8744	1.7079		1.88421	1.68409		1.68183	2.97449		1.80949	0.81167					1.78972	1.148
			1.88763	1.57471		1.88274	1.62898		1.48078	1.8864		1.63775	2.08663		1.87546	1.70807		1.88527	1.68363		1.68278	2.97519		1.8105	0.812324					1.79073	1.14776
			1.8887	1.5754		1.8838	1.62962		1.48161	1.88607		1.63867	2.08682		1.87651	1.70808		1.88633	1.68339		1.68372	2.97437		1.81152	0.813948					1.79173	1.14722
			1.88976	1.57599		1.88485	1.62998		1.48244	1.88565		1.63959	2.08771		1.87756	1.70749		1.88738	1.6832		1.68467	2.97417		1.81253	0.814172					1.79274	1.14624
			1.89081	1.5741		1.88591	1.62924		1.48327	1.8863		1.64051	2.08813		1.87862	1.70773		1.88844	1.68415		1.68562	2.97357		1.81355	0.812761					1.79374	1.14627
			1.89187	1.57434		1.88697	1.62947		1.48411	1.88735		1.64142	2.08831		1.87967	1.70669		1.8895	1.68404		1.68656	2.97286		1.81457	0.813943					1.79475	1.14612
			1.89293	1.57528		1.88802	1.62848		1.48494	1.88766		1.64234	2.08852		1.88072	1.7075		1.89056	1.68399		1.68751	2.97233		1.81558	0.814038					1.79575	1.14718
			1.89399	1.57578		1.88908	1.62834		1.48577	1.88667		1.64326	2.08905		1.88177	1.7074		1.89162	1.68303		1.68845	2.97203		1.8166	0.814402					1.79676	1.14761
			1.89505	1.57379		1.89014	1.62896		1.4866	1.88613		1.64419	2.08941		1.88283	1.70691		1.89268	1.68123		1.6894	2.97248		1.81762	0.813561					1.79777	1.14824
			1.89611	1.57362		1.8912	1.63013		1.48744	1.88681		1.64511	2.08957		1.88388	1.7064		1.89373	1.67976		1.69034	2.97284		1.81863	0.813719					1.79877	1.14908
			1.89717	1.57238		1.89225	1.63097		1.48827	1.8873		1.64603	2.08943		1.88493	1.70557		1.89479	1.67945		1.69129	2.97334		1.81965	0.813152					1.79978	1.15008
			1.89823	1.57121		1.89331	1.63176		1.4891	1.88613		1.64695	2.08914		1.88599	1.70367		1.89585	1.67957		1.69223	2.97415		1.82067	0.813087					1.80078	1.14945
			1.89929	1.57041		1.89437	1.6317		1.48993	1.88472		1.64786	2.08897		1.88704	1.70372		1.89691	1.67956		1.69318	2.97404		1.82168	0.812805					1.80179	1.14982
			1.90035	1.57045		1.89542	1.63244		1.49077	1.88381		1.64878	2.08849		1.88809	1.70296		1.89797	1.68098		1.69412	2.97421		1.8227	0.813344					1.80279	1.14947
			1.90141	1.56983		1.89648	1.63291		1.4916	1.88477		1.6497	2.08886		1.88915	1.70311		1.89903	1.68081		1.69507	2.97474		1.82372	0.813465					1.8038	1.14924
			1.90247	1.57079		1.89754	1.63391		1.49243	1.88455		1.65063	2.08906		1.8902	1.7026		1.90009	1.68021		1.69601	2.97511		1.82473	0.813293					1.8048	1.14916
			1.90353	1.57087		1.8986	1.63403		1.49326	1.88542		1.65155	2.08881		1.89125	1.70233		1.90115	1.67912		1.69696	2.97449		1.82575	0.813907					1.80581	1.14967
			1.90459	1.57062		1.89965	1.63424		1.49409	1.88534		1.65247	2.089		1.8923	1.70284		1.9022	1.67898		1.6979	2.97397		1.82677	0.815321					1.80682	1.14875
			1.90565	1.57048		1.90071	1.63387		1.49493	1.88551		1.65339	2.08836		1.89336	1.70384		1.90326	1.67988		1.69885	2.97385		1.82778	0.815275					1.80782	1.14771
			1.90671	1.57135		1.90177	1.63325		1.49576	1.88581		1.6543	2.08684		1.89441	1.70331		1.90432	1.68011		1.69979	2.97429		1.8288	0.814187					1.80883	1.1469
			1.90777	1.57039		1.90282	1.63407		1.49659	1.88621		1.65522	2.08603		1.89546	1.7034		1.90538	1.67989		1.70074	2.97497		1.82982	0.813345					1.80983	1.14628
			1.90883	1.571		1.90388	1.63434		1.49742	1.88711		1.65614	2.08578		1.89652	1.70371		1.90644	1.67922		1.70169	2.97604		1.83083	0.812378					1.81084	1.14645
			1.90989	1.57161		1.90494	1.63475		1.49826	1.88671		1.65707	2.08489		1.89757	1.70594		1.9075	1.68029		1.70263	2.97642		1.83185	0.812459					1.81184	1.14754
			1.91095	1.57224		1.906	1.63406		1.49909	1.88671		1.65799	2.08396		1.89862	1.70544		1.90855	1.68022		1.70358	2.97584		1.83286	0.812989					1.81285	1.14763
			1.91201	1.57325		1.90705	1.63401		1.49992	1.88642		1.65891	2.08391		1.89968	1.70563		1.90961	1.68036		1.70452	2.976		1.83388	0.813587					1.81385	1.14811
			1.91307	1.57483		1.90811	1.63335		1.50075	1.88685		1.65982	2.08452		1.90073	1.70648		1.91067	1.67961		1.70547	2.97595		1.8349	0.814074					1.81486	1.14812
			1.91413	1.57573		1.90917	1.6344		1.50158	1.8863		1.66074	2.08495		1.90178	1.70674		1.91173	1.67959		1.70641	2.97609		1.83591	0.8139					1.81587	1.14816
			1.91519	1.57564		1.91022	1.63414		1.50242	1.88697		1.66166	2.08467		1.90283	1.70623		1.91279	1.67899		1.70736	2.97609		1.83693	0.81363					1.81687	1.14778
			1.91625	1.57551		1.91128	1.6341		1.50325	1.88754		1.66258	2.08435		1.90389	1.7068		1.91385	1.6781		1.7083	2.975		1.83795	0.813483					1.81788	1.14778
			1.91731	1.5752		1.91234	1.63365		1.50408	1.88742		1.6635	2.08463		1.90494	1.70788		1.91491	1.67896		1.70925	2.97355		1.83896	0.813169					1.81888	1.14735
			1.91837	1.57448		1.91339	1.63379		1.50491	1.88695		1.66442	2.08523		1.90599	1.70773		1.91596	1.67908		1.71019	2.97225		1.83998	0.813114					1.81989	1.14679
			1.91943	1.57427		1.91445	1.63384		1.50575	1.88596		1.66534	2.0854		1.90705	1.70773		1.91702	1.67782		1.71114	2.97148		1.841	0.812805					1.82089	1.14694
			1.92049	1.57466		1.91551	1.63359		1.50658	1.88587		1.66626	2.08595		1.9081	1.70771		1.91808	1.67731		1.71208	2.97232		1.84201	0.812441					1.8219	1.14617
			1.92155	1.57555		1.91657	1.63342		1.50741	1.88553		1.66718	2.08674		1.90915	1.70824		1.91914	1.67704		1.71303	2.97267		1.84303	0.81282					1.8229	1.14577
			1.9226	1.57603		1.91762	1.63489		1.50824	1.88539		1.6681	2.08728		1.9102	1.70952		1.9202	1.67678		1.71398	2.97205		1.84405	0.813378					1.82391	1.14474
			1.92366	1.57649		1.91868	1.6349		1.50908	1.88546		1.66902	2.0877		1.91126	1.71001		1.92126	1.67673		1.71492	2.97176		1.84506	0.813395					1.82492	1.14484
			1.92473	1.5774		1.91974	1.63557		1.50991	1.88572		1.66994	2.08741		1.91231	1.70994		1.92231	1.67814		1.71586	2.97016		1.84608	0.813262					1.82592	1.14503
			1.92578	1.57786		1.9208	1.63577		1.51074	1.88511		1.67086	2.08713		1.91336	1.71044		1.92337	1.67687		1.71681	2.96915		1.8471	0.812829					1.82693	1.14466
			1.92684	1.57936		1.92185	1.63569		1.51157	1.88554		1.67178	2.08741		1.91441	1.70974		1.92443	1.67644		1.71776	2.96789		1.84811	0.813576					1.82793	1.14435
			1.9279	1.57907		1.92291	1.6362		1.5124	1.88637		1.6727	2.08731		1.91547	1.7101		1.92549	1.67522		1.7187	2.96748		1.84913	0.813266					1.82894	1.14421
			1.92896	1.57862		1.92397	1.63523		1.51324	1.88622		1.67362	2.08772		1.91652	1.70911		1.92655	1.67507		1.71965	2.96761		1.85015	0.811742					1.82994	1.14389
			1.93002	1.57882		1.92502	1.63419		1.51407	1.88613		1.67454	2.0875		1.91757	1.70885		1.92761	1.67537		1.72059	2.96783		1.85116	0.811683					1.83095	1.14386
			1.93108	1.57772		1.92608	1.63469		1.5149	1.88552		1.67546	2.08639		1.91863	1.7092		1.92867	1.67617		1.72154	2.96732		1.85218	0.810934					1.83195	1.14409
[truncated: 43,063 more rows]
[truncated: 3 more columns]

## Sheet: Fig. 1G+Fig. S1A
	BG505 UFO-FR (Fig. 1G)						BG505 UFO-FR (Fig. S1A)					BG505 UFO-E2p-L4P (Fig. 1G)			BG505 UFO-E2p-L4P (Fig. S1A)					BG505 UFO-10GS-I3-01v9-L7P (Fig. 1G)						BG505 UFO-10GS-I3-01v9-L7P (Fig. S1A)
[truncated: 1,051 more rows]

[truncated: 41 more sheets: Fig. 1H+Fig. S1B, Fig. 3A+Fig.S3 Combined, Fig. 3A+ Fig. S3A UFO WT, Fig. 3A+Fig. S3B SWA-UFO, Fig. 3A+Fig. S3C KIF-UFO, Fig. 3A+Fig. S3D FR, Fig. 3A+Fig. S3E E2p, Fig. 3A+Fig. S3F I3-01v9, Fig. 3B, Fig. 3E, Fig. 3G I3-01v9 WT vs GT, Fig. S3H I3-01v9 WT vs GT, Fig.4A+Fig.S4A, Fig. 4A+Fig.S4B, Fig.4A+Fig.S4C, Fig.4A+Fig.S4D, Fig.4A+Fig.S4E, Fig.4A+Fig.S4F, Fig.4A+Fig.S4G, Fig.4A+Fig.S4H …]
